# Supplementary material for: Metabolic network modeling of redox balancing and biohydrogen production in purple nonsulfur bacteria
Source: BMC Syst Biol. 2011 Sep 25;5:150. doi: 10.1186/1752-0509-5-150 (PMC3203349; doi:10.1186/1752-0509-5-150)
Supplement: Additional file 1 — Network model of PNSB. Full definition of the stoichiometric network model. [file 1752-0509-5-150-S1.XLS]

## Sheet: Reactions
Reaction Identifier	Notes	Enzyme	EC number	Reaction	KEGG Gene ID (or reference)	KEGG Gene ID (or reference)		Brenda database entry
F6P::G6P :	glycolysis/glyconeogenesis	glucose-6-phosphate isomerase	EC:5.3.1.9	F6P <==> G6P	RSP_2736	RruA2947	RPA3634
F16P::F6P :	glycolysis/glyconeogenesis	D-fructose 1,6-bisphosphatase	EC:3.1.3.11	F16P ==> F6P + Pi	RSP_0404	RruA2403	RPA2505	http://brenda-enzymes.org/php/result_flat.php4?ecno=3.1.3.11
F16P::T3P :	glycolysis/glyconeogenesis	fructose-1,6-bisphosphate aldolase	EC:4.1.2.13	F16P <==> G3P + DHAP	RSP_1283	RruA0596	RPA0940
G3P::DPG :	glycolysis/glyconeogenesis	glyceraldehyde-3-phosphate dehydrogenase	EC:1.2.1.12	G3P + Pi + NAD <==> NADH + DPG	RSP_2959	RruA0222	RPA0944
2PG::PEP :	glycolysis/glyconeogenesis	phosphopyruvate hydratase	EC:4.2.1.11	2PG <==> PEP	RSP_2491	RruA1885	RPA2874
PEP::Pyr :	glycolysis/glyconeogenesis	pyruvate kinase	EC:2.7.1.40	PEP + ADP ==> Pyr + ATP	RSP_1766	RruA2465	RPA2271	http://brenda-enzymes.org/php/result_flat.php4?ecno=2.7.1.40
3PG::2PG :	glycolysis/glyconeogenesis	phosphoglyceromutase	EC:5.4.2.1	3PG <==> 2PG	RSP_0934	RruA1234	RPA0340
DPG::3PG :	glycolysis/glyconeogenesis	phosphoglycerate kinase	EC:2.7.2.3	DPG + ADP <==> 3PG + ATP	RSP_4044	RruA0221	RPA0943
F6P::F16P :	glycolysis/glyconeogenesis	6-phosphofructokinase	EC:2.7.1.11	F6P + ATP ==> F16P + ADP	RSP_2334	RruA1047	RPA0379	http://brenda-enzymes.org/php/result_flat.php4?ecno=2.7.1.11
Pyr::PEP :	glycolysis/glyconeogenesis	pyruvate phosphate dikinase	EC:2.7.9.1	Pyr + ATP + Pi ==> PEP + PPi + AMP	RSP_1859	RruA2956	RPA1051
DHAP::G3P :	glycolysis/glyconeogenesis	triosephosphate isomerase	EC:5.3.1.1	DHAP <==> G3P	RSP_1947	RruA1358	RPA2888
F1P::F16P :	glycolysis/glyconeogenesis	1-phosphofructokinase	EC:2.7.1.56	F1P + ATP ==> F16P + ADP	RSP_1787	RruA1971	??	http://brenda-enzymes.org/php/result_flat.php4?ecno=2.7.1.56
Pyr::AcCoA :	tca	pyruvtae dehydrogenase	EC:1.2.4.1, EC:2.3.1.12	Pyr + CoA + NAD ==> AcCoA + CO2 + NADH	RSP_3974	RruA1880	RPA2866	http://brenda-enzymes.org/php/result_flat.php4?ecno=1.2.4.1
AcCoA::Cit :	tca	citrate synthase	EC:2.3.3.1	AcCoA + OxA ==> Cit + CoA	RSP_1994	RruA1600	RPA2907	http://brenda-enzymes.org/php/result_flat.php4?ecno=2.3.3.1
alKG::SuccCoA :	tca	2-oxoglutarate dehydrogenase	EC:1.2.4.2, EC:2.3.1.61	alKG + CoA + NAD ==> SuccCoA + CO2 + NADH	RSP_0965	RruA1213	RPA0189	http://brenda-enzymes.org/php/result_flat.php4?ecno=1.2.4.2
SuccCoA::Succ :	tca	succinyl-CoA synthetase	EC:6.2.1.5	SuccCoA + ADP + Pi <==> ATP + Succ + CoA	RSP_0966	RruA1211	RPA0190
Succ::Fum :	tca	succinate dehydrogenase	EC:1.3.99.1	Succ + Q ==> Fum + QH2	RSP_0974	RruA1202	RPA0216	http://brenda-enzymes.org/php/result_flat.php4?ecno=1.3.99.1
Fum::Mal :	tca	fumarate hydratase	EC:4.2.1.2	Fum <==> Mal	RSP_2138	RruA2129	RPA1329
Mal::OxA :	tca	malate dehydrogenase	EC:1.1.1.37	Mal + NAD <==> OxA + NADH	RSP_0968	RruA1210	RPA0192
Pyr::Form :	tca	pyruvate formate-lyase	EC:2.3.1.54	Pyr + CoA ==> AcCoA + Form		RruA0903	??	http://brenda-enzymes.org/php/result_flat.php4?ecno=2.3.1.54
Cit::Aco :	tca	aconitate hydratase	EC:4.2.1.3	Cit <==> Aconitate	RSP_1806	RruA3511	RPA0202
ICit::alKG :	tca	isocitrate dehydrogenase	EC:1.1.1.42	ICit + NADP <==> alKG + CO2 + NADPH	RSP_0446	RruA0356	RPA3834
SuccCoA::alKG :	tca	2-oxoglutarate synthase, alpha subunit	EC:1.2.7.3	SuccCoA + CO2 + Fd_red ==> alKG + CoA + Fd_ox		RruA2721		http://brenda-enzymes.org/php/result_flat.php4?ecno=1.2.7.3
Aco::Icit :	tca	aconitate hydratase	EC:4.2.1.3	Aconitate <==> ICit	RSP_1806	RruA3511	RPA0202
CitLyase :	tca	citrate lyase	EC:4.1.3.6	Cit ==> OxA + Ac	RSP_1771	RruA0217	RPA0233
Fum::Succ :	tca	fumarate reductase		Fum + QH2 ==> Succ + Q	Beatty and Gest	Beatty and Gest	Beatty and Gest	http://brenda-enzymes.org/php/result_flat.php4?ecno=4.1.3.6
G6P::PGlac :	ppp	glucose-6-phosphate 1-dehydrogenase	EC:1.1.1.49	G6P + NADP <==> NADPH + PGlac	RSP_2734		RPA3636
PGlac::PGluc :	ppp	6-P-glucono-lactonase	EC:3.1.1.31	PGlac ==> PGluc	RSP_2735		RPA3637	http://brenda-enzymes.org/php/result_flat.php4?ecno=3.1.1.31
KDPG::PyrG3P :	ED pathway	2-dehydro-3-deoxyphosphogluconate aldolase	EC:4.2.1.14	KDPG ==> Pyr + G3P	Conrad and Schlegel
PGluc::KDPG :	ED pathway	phosphogluconate dehydratase	EC:4.2.1.12	PGluc ==> KDPG	Conrad and Schlegel			http://brenda-enzymes.org/php/result_flat.php4?ecno=4.2.1.12
PGluc::Rl5P :		6-phosphogluconate dehydrogenase	EC:1.1.1.44	PGluc + NADP ==> Rl5P + CO2 + NADPH			RPA3635	http://brenda-enzymes.org/php/result_flat.php4?ecno=1.1.1.44
Rl5P::X5P :	ppp	ribulose-5-phosphate epimerase	EC:5.1.3.1	Rl5P <==> X5P	RSP_2864	RruA2402	RPA3815
Rl5P::R5P :	ppp	ribose-5-phosphate isomerase	EC:5.3.1.6	Rl5P <==> R5P	RSP_0359	RruA1334	RPA1981
Transket1 :	ppp	transketolase	EC:2.2.1.1	R5P + X5P <==> G3P + S7P	RSP_2956	RruA0595	RPA0945
Transaldo :	ppp	transaldolase	EC:2.2.1.2	G3P + S7P <==> F6P + E4P	RSP_0561	RruA1357	RPA3634
Transket2 :	ppp	transketolase	EC:2.2.1.1	E4P + X5P <==> F6P + G3P	RSP_2956	RruA0595	RPA0945
Rl5P::Rl15P :	ppp	phosphoribulokinase	EC:2.7.1.19	ATP + Rl5P <==> Rl15P + ADP	RSP_1284	RruA2404	RPA4644
S17P::S7P :	ppp	fructose-1,6-bisphosphatase II / sedoheptulose-1,7-bisphosphatase	EC:3.1.3.11	S17P ==> S7P + Pi	RSP_0404	RruA2409	RPA4645	http://brenda-enzymes.org/php/result_flat.php4?ecno=3.1.3.11
S17PSynth :	cbb cycle	fructose-1,6-bisphosphate aldolase	EC:4.1.2.13	E4P + DHAP <==> S17P	RSP_2307	RruA0596	RPA4642
Rubisco :	cbb cycle	ribulose 1,5-bisphosphate carboxylase	EC:4.1.1.39	CO2 + Rl15P ==> 2 3PG	RSP_1281	RruA1998	RPA0262	http://brenda-enzymes.org/php/result_flat.php4?ecno=4.1.1.39
OxA::PEP :	anaplerosis	phosphoenolpyruvate carboxykinase	EC:4.1.1.49	OxA + ATP ==> PEP + CO2 + ADP	RSP_1680	RruA3419	RPA0360	http://brenda-enzymes.org/php/result_flat.php4?ecno=4.1.1.49
Mal::Pyr :	anaplerosis	malic enzyme	EC:1.1.1.40	Mal + NADP ==> Pyr + CO2 + NADPH	RSP_1217	RruA3542	RPA3042	http://brenda-enzymes.org/php/result_flat.php4?ecno=1.1.1.40
Pyr::OxA :	anaplerosis	pyruvate carboxylase	EC:6.4.1.1	Pyr + ATP + CO2 ==> OxA + ADP + Pi	RSP_2090	RruA1121		http://brenda-enzymes.org/php/result_flat.php4?ecno=6.4.1.1
AcCoA::AcP :	acetate assimilation	phosphate acetyltransferase	EC:2.3.1.8	AcCoA + Pi <==> AcP + CoA	RSP_4009	RruA2997	RPA4567
AcCoA::Pyr :		pyruvate ferredoxin oxidoreductase	EC:1.2.7.1	AcCoA + CO2 + Fd_red ==> Pyr + CoA + Fd_ox		Buchanan et al.		http://brenda-enzymes.org/php/result_flat.php4?ecno=1.2.7.1
PropCoA::MMalCoA :		propionyl-CoA carboxylase	EC:6.4.1.3	ATP + CO2 + PropCoA <==> MMalCoA + ADP + Pi	RSP_2189	RruA0051	RPA3175
Prop::PropCoA :		phosphate acetyltransferase, acetate kinase	EC:2.3.1.8, EC:2.7.2.1	ATP + Prop + CoA <==> PropCoA + ADP + Pi	RSP_0579	RruA3575	RPA4567
MMalCoA::SuccCoA :		methylmalonyl-CoA mutase	EC:5.4.99.2	MMalCoA <==> SuccCoA	RSP_0961	RruA2479	RPA1835
AcP::Ac :	acetate metabolism	acetate kinase	EC:2.7.2.1	AcP + ADP <==> ATP + Ac	RSP_1254	RruA0920	RPA4566
AcCoA::AcAcCoA :	acetate metabolism	acetyl-CoA acetyltransferase	EC:2.3.1.9	2 AcCoA ==> CoA + AcAcCoA	RSP_0745	RruA0274	RPA0531	http://brenda-enzymes.org/php/result_flat.php4?ecno=2.3.1.9
AcAcCoA::HyBuCoA :		3-oxoacyl-[acyl-carrier-protein] reductase	EC:1.1.1.36	NADH + AcAcCoA ==> hydr_butyCoA + NAD	RSP_0747	RruA0273	RPA0532	http://brenda-enzymes.org/php/result_flat.php4?ecno=1.1.1.36
HyBuCoA::CrotCoA :	EMCoA			hydr_butyCoA ==> CrotCoA	Erb et al.	Erb et al.
CrotCoA::EthyCoA :	EMCoA	cotonyl-CoA carboxylase		CO2 + NADPH + CrotCoA ==> NADP + EthyCoA	Erb et al.	Erb et al.
EthyCoA::MesCoA :	EMCoA			Q + EthyCoA ==> QH2 + MesCoA	Erb et al.	Erb et al.
MesCoA::MetCoA :	EMCoA/Citmal			MesCoA ==> MetCoA	Erb et al.	Erb et al.
MetCoA:Glyox :	EMCoA/Citmal			MetCoA <==> Glyox + PropCoA	Erb et al.	Erb et al.
Glyox::Mal :	EMCoA/Citmal			AcCoA + Glyox ==> Mal + CoA	Erb et al.	Erb et al.
CitMal_synth :	Citmal	citramalate synthase		Pyr + AcCoA ==> CitMal + CoA	Ivanovsky et al.	Ivanovsky et al.
CitMal::MesCoA :	Citmal			CitMal + CoA ==> MesCoA	Ivanovsky et al.	Ivanovsky et al.
ICit:::SuccGlyox	Glyoxylate cycle	isocitrate lyase	EC:4.1.3.1	ICit ==> Succ + Glyox			RPA4394
Chor_Synth :	lumped pathway			PEP + ATP + Shiki ==> Chor + ADP + 2 Pi
PRPP_Synth :		ribose-phosphate pyrophosphokinase	EC:2.7.6.1	R5P + ATP ==> PRPP + AMP	RSP_2301	RruA0645	RPA4148	http://brenda-enzymes.org/php/result_flat.php4?ecno=2.7.6.1
MTHF_Synth2 :				Gly + NAD + THF ==> CO2 + NH4 + NADH + MTHF
Ala_Synth :	lumped pathway			Pyr + NH4 + NADH ==> Ala + NAD
Val_Synth :	lumped pathway			Glu + Valerate ==> alKG + Val
Leu_Synth :	lumped pathway			AcCoA + NH4 + Valerate ==> CO2 + Leu + CoA
Asn_Synth :	lumped pathway			NH4 + Asp <==> Asn
Asp_Synth :	lumped pathway			OxA + Glu ==> alKG + Asp
Lys_Synth :	lumped pathway			di_am_pim ==> CO2 + Lys
Met_Synth :	lumped pathway			AcCoA + NADPH + MTHF + Cys + HSer ==> Pyr + Ac + NH4 + Met + CoA + NADP + THF
Thr_Synth :	lumped pathway			ATP + HSer ==> Thr + ADP + Pi
Ile_Synth :	lumped pathway			Pyr + NADPH + Glu + Thr ==> alKG + CO2 + NH4 + Ile + NADP
His_Synth :	lumped pathway			ATP + CO2 + PRPP + Gln + 2 NAD ==> alKG + 2 NADH + His + 2 PPi + AMP
Glu_Synth :	lumped pathway			alKG + NH4 + NADH ==> Glu + NAD
Gln_Synth :	lumped pathway			ATP + NH4 + Glu ==> Gln + ADP + Pi
Pro_Synth :	lumped pathway			ATP + 2 NADPH + Glu ==> Pro + ADP + Pi + 2 NADP
Arg_Synth :	lumped pathway			ATP + CO2 + 2 NH4 + Asp + Pro ==> Fum + Arg + PPi + AMP
Trp_Synth :	lumped pathway			Chor + PRPP + Gln + Ser ==> Pyr + G3P + CO2 + Glu + Trp + PPi
Tyr_Synth :	lumped pathway			Chor + Glu + NAD ==> alKG + CO2 + NADH + Tyr
Phe_Synth :	lumped pathway			Chor + Glu ==> alKG + CO2 + Phe
Ser_Synth :	lumped pathway			3PG + Glu + NAD ==> alKG + NADH + Ser + Pi
Gly_Synth :		serine hydroxymethyltransferase	EC:2.1.2.1	Ser + THF <==> MTHF + Gly	RSP_0823	RruA1142	RPA2724
Cys_Synth :				AcCoA + S + Ser ==> Ac + Cys + CoA
Asp::AspSAld :				ATP + NADPH + Asp ==> AspSAld + ADP + Pi + NADP
AspSAld::HSer :				NADPH + AspSAld ==> HSer + NADP
rATP_Synth :	lumped pathway			3 ATP + Asp + IMP ==> Fum + rATP + 3 ADP + Pi
rGTP_Synth :	lumped pathway			3 ATP + Gln + NAD + IMP ==> NADH + Glu + rGTP + 2 ADP + PPi + AMP
rCTP_Synth :	lumped pathway			ATP + NH4 + rUTP ==> rCTP + ADP + Pi
rUTP_Synth :	lumped pathway			4 ATP + PRPP + Asp + Gln ==> Glu + rUTP + 4 ADP + Pi + PPi
dATP_Synth :	lumped pathway			NADPH + rATP ==> dATP + NADP
dGTP_Synth :	lumped pathway			NADPH + rGTP ==> dGTP + NADP
dCTP_Synth :	lumped pathway			NADPH + rCTP ==> dCTP + NADP
dTTP_Synth :	lumped pathway			NADPH + MTHF + dCTP ==> dTTP + NADP + THF
DHAP::Glyc3P :				NADH + DHAP ==> Glyc3P + NAD
avg_FS_Synth :	lumped pathway			8.481 AcCoA + 7.481 ATP + 14.21 NADPH ==> avg_FS + 7.481 ADP + 7.481 Pi + 8.481 CoA + 14.21 NADP
UDPGlc_Synth :	lumped pathway			G6P + rATP ==> UDPGlc
CDPEth_Synth :	lumped pathway			ATP + Ac + NH4 + rATP + NAD ==> NADH + CDPEth + ADP + PPi
OH_myr_ac_Synth :	lumped pathway			7 AcCoA + 6 ATP + 11 NADPH ==> OH_myr_ac + 6 ADP + 6 Pi + 7 CoA + 11 NADP
C14_0_FS_Synth :	lumped pathway			7 AcCoA + 6 ATP + 12 NADPH ==> C14_0_FS + 6 ADP + 6 Pi + 7 CoA + 12 NADP
CMP_KDO_Synth :	lumped pathway			R5P + PEP + 2 ATP ==> CMP_KDO + 2 ADP + Pi
NDPHep_Synth :	lumped pathway			1.5 G6P + ATP + 4 NADP ==> 4 NADPH + NDPHep + ADP + Pi
TDPGlcs_Synth :	lumped pathway			F6P + 2 ATP + NH4 ==> TDPGlcs + 2 ADP + 2 Pi
UDP_NAG_Synth :	lumped pathway			F6P + AcCoA + ATP + Gln ==> Glu + UDP_NAG + ADP + Pi + CoA
UDP_NAM_Synth :	lumped pathway			PEP + NADPH + UDP_NAG ==> UDP_NAM + NADP
di_am_pim_Synth :	lumped pathway			Pyr + SuccCoA + NADPH + Glu + AspSAld ==> alKG + Succ + di_am_pim + CoA + NADP
ADPGlc_Synth :	lumped pathway			G6P + ATP ==> ADPGlc + ADP + Pi
bchla_Synth :	lumped pathway			4 Pyr + 4 G3P + 8 SuccCoA + 3 NADPH + 8 Gly + ADP + Pi ==> ATP + 18 CO2 + 4 NH4 + bchla + 8 CoA + 3 NADP
Shiki_synth :	lumped pathway			PEP + E4P + NADPH ==> 2 Pi + NADP + Shiki
AcLac_synth :		acetolactate synthase	EC:2.2.1.6	2 Pyr ==> CO2 + AcLac	RSP_2636	RruA0284	RPA1618	http://brenda-enzymes.org/php/result_flat.php4?ecno=2.2.1.6
Valerate_synth :	lumped pathway			NADPH + AcLac ==> NADP + Valerate
IMP_synth :	lumped pathway			5 ATP + CO2 + PRPP + 2 MTHF + Asp + Gly + 2 Gln + 2 NADP ==> Fum + 2 NADPH + 2 Glu + 5 ADP + 5 Pi + PPi + 2 THF + IMP
Hydrogenase :		hydrogenase		Q + H2 <==> QH2
Nitrogenase :		oxidoreductase/nitrogenase	EC:1.18.6.1	16 ATP + 8 FD_red + N2_ext ==> 2 NH4 + 16 ADP + 16 Pi + 8 Fd_ox + H2	RSP_0539	RruA0772	RPA1376	http://brenda-enzymes.org/php/result_flat.php4?ecno=1.18.6.1
Nitrogenase2 :		oxidoreductase/nitrogenase	EC:1.18.6.1	4 ATP + Fd_red ==> 4 ADP + 4 Pi + H2 + Fd_ox	RSP_0539	RruA0772	RPA1376	http://brenda-enzymes.org/php/result_flat.php4?ecno=1.18.6.1
Photo :	photosynthesis reaction	reaction center		2 c2_red + Q + 2 pho_ext ==> QH2 + 2 c2_ox
bc1 :		ubiquinol-cytochrome c reductase	EC:1.10.2.2	QH2 + 2 c2_ox ==> 2 c2_red + 4 Hp + Q	RSP_1394	RruA0362	RPA1016	http://brenda-enzymes.org/php/result_flat.php4?ecno=1.10.2.2
NADHDehydro :		NADH dehydrogenase	EC:1.6.5.3	NADH + Q <==> QH2 + 4 Hp + NAD	RSP_0100	RruA0016	RPA2937
c2_Oxidase :		cytochrome c oxidase	EC:1.9.3.1	0.5 O2 + 2 c2_red ==> 2 Hp + 2 c2_ox	RSP_0117	RruA3330	RPA0016	http://brenda-enzymes.org/php/result_flat.php4?ecno=1.9.3.1
ATPSynth :		F0F1 ATP synthase subunit delta	EC:3.6.3.14	3 Hp + ADP + Pi <==> ATP	RSP_1035	RruA1223	RPA0843
ATPdrain :		polyphosphate kinase	EC:2.7.4.1	ATP ==> ADP + Pi	RSP_0781	RruA2161	RPA3048	http://brenda-enzymes.org/php/result_flat.php4?ecno=2.7.4.1
PPi::Pi :		inorganic pyrophosphatase	EC:3.6.1.1	PPi <==> Hp + 2 Pi	RSP_2307	RruA0146	RPA0411
AMP::ATP :				ATP + AMP <==> 2 ADP
TransHydro :		transhydrogenase		NADH + NADP <==> NADPH + NAD
QH2_oxidase :		ubiquinol oxidase		0.5 O2 + QH2 ==> 2 Hp + Q
NADH::Fd :				NADH + Fd_ox <==> NAD + Fd_red
Form::H2CO2		formate hydrogenlyase		1 Form ==> 1 CO2 + 1 H2		Gorrell and Uffen	Quadri and Hoare
Fruc_up_pts :	uptake	phosphoenolpyruvate--protein phosphotransferase	EC:2.7.1.69	PEP + Fruc_ext ==> F1P + Pyr	RSP_1786	RruA1970		http://brenda-enzymes.org/php/result_flat.php4?ecno=2.7.1.69
O2_up :	uptake			O2_ext ==> O2
N_up :	uptake			NH4_ext ==> NH4
P_up :	uptake			==> Pi
Prop_up :	uptake			Prop_ext ==> Prop
Mal_up :	uptake			Hp + Mal_ext ==> Mal
H2_up :	uptake			H2_ext ==> H2
Succ_up :	uptake			Hp + Succ_ext ==> Succ
S_up :	uptake			4 ATP + 4 NADPH + S_ext ==> S + 4 ADP + 4 Pi + 4 NADP
Ac_up :	uptake			Ac_ext ==> Ac
CO2_ex :	uptake/excretion			CO2 <==> CO2_ext
Prop_ex :	excretion			Prop ==> Prop_ext
Form_ex :	excretion			Form ==> Form_ext
Ac_ex :	excretion			Ac ==> Ac_ext
Succ_ex :	excretion			Succ ==> Succ_ext
H2_ex :	excretion			H2 ==> H2_ext
mue	Biomass generation			see sheet BMcomposition
	only in Rhodospirillum rubrum
	only in Rhodobacter sphaeroides
	only in Rhodopseudomonas palustris
	occurs only in two species
Beatty, J.T. and H. Gest. 1981. Generation of Succinyl-Coenzyme A in Photosynthetic Bacteria. Arch. Microbiol. 129:335 - 340
Conrad, R. and H.G. Schlegel. 1977. Influence of Aerobic and Phototrophic Growth Conditions on the Distribution of Glucose and Fructose Carbon into the Entner-Doudoroff and Embden-Meyerhof Pathways in Rhodopseudomonas sphaeroides. Journal of General Microbiology 101: 277-290
Buchanan, B.B., M.C.W. Evans and D.I. Arnon. 1967. Ferredoxin-dependent Carbon Assimilation in Rhodospirillum rubrum. Arch. Microbiol. 59:32-40
Erb, T. J., G. Fuchs, and B. E. Alber. 2009. (2S)-Methylsuccinyl-CoA dehydrogenase closes the ethylmalonyl-CoA pathway for acetyl-CoA assimilation. Mol. Microbiol. 73:992-1008.
Ivanovsky, R. N., E. N. Krasilnikova, and I. A. Berg. 1997. A proposed citramalate cycle for acetate assimilation in the purple non-sulfur bacterium Rhodospirillum rubrum. FEMS Microbiol Lett 153:399-404.
Gorrell, T.E. and R.L. Uffen. 1977. Fermentative metabolism of pyruvate by Rhodospirillum rubrum after anaerobic growth in darkness. J Bacteriol 131:533–543
Hussain Quadri, S. M. and D. S. Hoare. 1968. Formic Hydrogenlyase and the Photoassimilation of Formate by a Strain of Rhodopseudomonas palustris. J Bacteriol. 95(6): 2344–2357.

## Sheet: Metabolites
Species identifier	Metabolite name
G6P	Glucose-6-Phosphate
F1P	Fructose-1-Phosphate
F6P	Fructose-6-Phosphate
R5P	Ribose-5-Phosphate
Pyr	Pyruvate
PEP	Phosphoenolpyruvate
3PG	3-Phosphoglycerate
AcCoA	Acetyl-CoA
alKG	alpha-Ketoglutarate
G3P	Glyceraldehyde-3-Phosphate
SuccCoA	Succinyl-CoA
OxA	Oxalacetate
E4P	Erythrose-4-Phosphate
ATP	Adenosintriphosphate
F16P	Fructose-1,6-bisphosphate
Succ	Succinate
PGluc	6-Phosphogluconate
Rl5P	Ribulose-5-Phosphate
X5P	Xylolose-5-Phosphate
S7P	Seduheptulose-7-Phosphate
Fum	Fumarate
Mal	Malate
Ac	Acetate
O2	Oxygen
CO2	Carbondioxid
NH4	Ammonium
S	Sulfid
Form	Formate
NADH	NADH
NADPH	NADPH
QH2	Ubichinone-(reduced)
c2_red	c2_reduced
Hp	Protons-(extraplasmic)
Chor	Chorismate
PRPP	5-Phosphoribosyl-1-Pyrophosphate
MTHF	5-10-Methylenetetrahydrofolate
Ala	Alanine
Cys	Cysteine
Asp	Aspartate
Glu	Glutamate
Phe	Phenylalanine
Gly	Glycine
His	Histidine
Ile	Isoleucine
Lys	Lysine
Leu	Leucine
Met	Methionine
Asn	Asparagine
Pro	Proline
Gln	Glutamine
Arg	Arginine
Ser	Serine
Thr	Threonine
Val	Valine
Trp	Tryptophane
Tyr	Tyrosine
rATP	ATP_for_RNA_Synth
rGTP	GTP_for_RNA_Synth
rCTP	CTP_for_RNA_Synth
rUTP	UTP_for_RNA_Synth
dATP	ATP_for_DNA_Synth
dGTP	GTP_for_DNA_Synth
dCTP	CTP_for_DNA_Synth
dTTP	TTP_for_DNA_Synth
Glyc3P	Glycerol-3-Phosphat
avg_FS	average_fatty_acid
UDPGlc	UDP-Glucose
CDPEth	CDP-Ethanolamine
OH_myr_ac	OH_myristic_Acids(LPS)
C14_0_FS	C_14:0_Fettsaeuren(LPS)
CMP_KDO	CMP-KDO
NDPHep	NDP-Heptose
TDPGlcs	TDP-Glucosamine
UDP_NAG	UDP-Acetylglucosamine
UDP_NAM	UDP-N-Acetylmuramic-acid
di_am_pim	Diaminopimelate
ADPGlc	Glucose-Monomer
hydr_butyCoA	beta-hydroxybutyrat
bchla	bachteriochlorophyll_a
AcP	Acetyl-Phosphate
DHAP	Dihydroxyacetonphosphate
DPG	1,3-Biphosphoglycertae
2PG	2-Phosphoglycerate
Cit	Citrate
ICit	Isocitrate
Glyox	Glyoxylate
PGlac	6-Phosphogluconolacton
Rl15P	Ribulose-1,5-bisphosphate
S17P	Seduheptulose-1,7-bisphosphate
CitMal	Citramalate
PropCoA	Propionyl-CoA
MMalCoA	Methylmalonly-CoA
Prop	Propionate
AspSAld	Aspartae-Semialdehyde
HSer	Homoserine
MesCoA	Mesaconyl-CoA
MetCoA	Methylmalyl-CoA
ADP	AdenosinDiPhosphat
Pi	Phosphate
CoA	CoenzymeA
AcAcCoA	AcetoAcetylCoA
PPi	Pyrophosphate
AMP	AdenosineMonoPhosphate
NAD	NAD
NADP	NADP
c2_ox	c2_oxidiced
Q	Ubiquinol
Shiki	Shikimate
Aconitate	Aconitate
THF	Tetrahydrofolate
Fruc_ext	Fructose
AcLac	Acetolactate
Valerate	3-Methyl-2-Oxobutanoate
N2_ext	external Dinitrogen
IMP	Inosinmonophosphate
Succ_ext	externalSuccinate
Prop_ext	externalPropionate
KDPG	2-Dehydro-3-deoxy-D-galactonate-6-phosphate
Mal_ext	external Malate
H2_ext	external Hydrogen
H2	Hydrogen
O2_ext	external Oxygen
Ac_ext	external Acetate
Form_ext	external Formate
S_ext	external SO4
CO2_ext	external CO2
NH4_ext	external NH4
photons_ext	(external) Photons
Fd_ox	Ferredoxin_ox
Fd_red	Ferredoxin_red
CrotCoA	CrotonylCoA
EthyCoA	EthylmalonylCoA

## Sheet: BMcomposition
Synthesis of Macromolecules: (mmol metabolite per gram macromolecule)
Protein = 39.9455 ATP + 0.88727 Ala + 0.15818 Cys + 0.41636 Asp + 0.45455 Glu + 0.32 Phe + 1.0582 Gly + 0.16364 His + 0.50182 Ile + 0.59273 Lys + 0.77818 Leu + 0.26546 Met + 0.41636 Asn + 0.38182 Pro + 0.45455 Gln + 0.51091 Arg + 0.37273 Ser + 0.43818 Thr + 0.73091 Val + 0.09818 Trp + 0.23818 Tyr + -39.9455 ADP + -39.9455 Pi
RNA = 1.2488 ATP + 0.80488 rATP + 0.99024 rGTP + 0.61436 rCTP + 0.66341 rUTP + -1.2488 ADP + -1.2488 Pi
DNA = 4.4129 ATP + 0.59677 dATP + 1.0161 dGTP + 1.0161 dCTP + 0.59677 dTTP + -4.4129 ADP + -4.4129 Pi
Lipids = 2.8352 ATP + 1.4176 Ser + 1.4176 Glyc3P + 2.8352 avg_FS + -2.8352 ADP + -2.8352 Pi
LPS = 0.46176 UDPGlc + 0.69118 CDPEth + 0.69118 OH_myr_ac + 0.69118 C14_0_FS + 0.69118 CMP_KDO + 0.69118 NDPHep + 0.46176 TDPGlcs
PepGly = 5.52 ATP + 2.208 Ala + 1.104 Glu + 1.104 UDP_NAG + 1.104 UDP_NAM + 1.104 di_am_pim + -5.52 ADP + -5.52 Pi
Glycogen = 6.16 ADPGlc
PHB = 11.62 hydr_butyCoA + -11.62 CoA
PolyPhosphate = 12.66 rATP
Bchl = 1.145 bchla
Proportion of Macromolecules (g macromolecule per gDW)
Prot 0.5
RNA 0.16
DNA 0.03
Lipids 0.16
LPS 0.03
PepGly 0.02
Glycogen 0.02
PHB 0.05
PolyPhosphate 0.02
Bchl 0.01
