# Supplementary material for: Metabolic network modeling of redox balancing and biohydrogen production in purple nonsulfur bacteria
Source: BMC Syst Biol. 2011 Sep 25;5:150. doi: 10.1186/1752-0509-5-150 (PMC3203349; doi:10.1186/1752-0509-5-150)
Supplement: Additional file 2 — Network model of PNSB in SBML format. Network model of PNSB in SBML format. [file 1752-0509-5-150-S2.XML]

<?xml version="1.0" encoding="UTF-8"?>
<sbml xmlns="http://www.sbml.org/sbml/level2" level="2" version="1">
   <model id="CNA_PNSB2011" name="PNSB2011">
      <listOfCompartments>
         <compartment id="External_Species"/>
         <compartment id="Internal_Species"/>
      </listOfCompartments>
      <listOfSpecies>
         <species id="G6P" name="Glucose-6-Phosphate" boundaryCondition="false" compartment="Internal_Species"/>
         <species id="F1P" name="Fructose-1-Phosphate" boundaryCondition="false" compartment="Internal_Species"/>
         <species id="F6P" name="Fructose-6-Phosphate" boundaryCondition="false" compartment="Internal_Species"/>
         <species id="R5P" name="Ribose-5-Phosphate" boundaryCondition="false" compartment="Internal_Species"/>
         <species id="Pyr" name="Pyruvate" boundaryCondition="false" compartment="Internal_Species"/>
         <species id="PEP" name="Phosphoenolpyruvate" boundaryCondition="false" compartment="Internal_Species"/>
         <species id="3PG" name="3-Phosphoglycerate" boundaryCondition="false" compartment="Internal_Species"/>
         <species id="AcCoA" name="Acetyl-CoA" boundaryCondition="false" compartment="Internal_Species"/>
         <species id="alKG" name="alpha-Ketoglutarate" boundaryCondition="false" compartment="Internal_Species"/>
         <species id="G3P" name="Glyceraldehyde-3-Phosphate" boundaryCondition="false" compartment="Internal_Species"/>
         <species id="SuccCoA" name="Succinyl-CoA" boundaryCondition="false" compartment="Internal_Species"/>
         <species id="OxA" name="Oxalacetate" boundaryCondition="false" compartment="Internal_Species"/>
         <species id="E4P" name="Erythrose-4-Phosphate" boundaryCondition="false" compartment="Internal_Species"/>
         <species id="ATP" name="Adenosintriphosphate" boundaryCondition="false" compartment="Internal_Species"/>
         <species id="F16P" name="Fructose-1,6-bisphosphate" boundaryCondition="false" compartment="Internal_Species"/>
         <species id="Succ" name="Succinate" boundaryCondition="false" compartment="Internal_Species"/>
         <species id="PGluc" name="6-Phosphogluconate" boundaryCondition="false" compartment="Internal_Species"/>
         <species id="Rl5P" name="Ribulose-5-Phosphate" boundaryCondition="false" compartment="Internal_Species"/>
         <species id="X5P" name="Xylolose-5-Phosphate" boundaryCondition="false" compartment="Internal_Species"/>
         <species id="S7P" name="Seduheptulose-7-Phosphate" boundaryCondition="false" compartment="Internal_Species"/>
         <species id="Fum" name="Fumarate" boundaryCondition="false" compartment="Internal_Species"/>
         <species id="Mal" name="Malate" boundaryCondition="false" compartment="Internal_Species"/>
         <species id="Ac" name="Acetate" boundaryCondition="false" compartment="Internal_Species"/>
         <species id="O2" name="Oxygen" boundaryCondition="false" compartment="Internal_Species"/>
         <species id="CO2" name="Carbondioxid" boundaryCondition="false" compartment="Internal_Species"/>
         <species id="NH4" name="Ammonium" boundaryCondition="false" compartment="Internal_Species"/>
         <species id="S" name="Sulfid" boundaryCondition="false" compartment="Internal_Species"/>
         <species id="Form" name="Formate" boundaryCondition="false" compartment="Internal_Species"/>
         <species id="NADH" name="NADH" boundaryCondition="false" compartment="Internal_Species"/>
         <species id="NADPH" name="NADPH" boundaryCondition="false" compartment="Internal_Species"/>
         <species id="QH2" name="Ubichinone-(reduced)" boundaryCondition="false" compartment="Internal_Species"/>
         <species id="c2_red" name="c2_reduced" boundaryCondition="false" compartment="Internal_Species"/>
         <species id="Hp" name="Protons-(extraplasmic)" boundaryCondition="false" compartment="Internal_Species"/>
         <species id="Chor" name="Chorismate" boundaryCondition="false" compartment="Internal_Species"/>
         <species id="PRPP" name="5-Phosphoribosyl-1-Pyrophosphate" boundaryCondition="false" compartment="Internal_Species"/>
         <species id="MTHF" name="5-10-Methylenetetrahydrofolate" boundaryCondition="false" compartment="Internal_Species"/>
         <species id="Ala" name="Alanine" boundaryCondition="false" compartment="Internal_Species"/>
         <species id="Cys" name="Cysteine" boundaryCondition="false" compartment="Internal_Species"/>
         <species id="Asp" name="Aspartate" boundaryCondition="false" compartment="Internal_Species"/>
         <species id="Glu" name="Glutamate" boundaryCondition="false" compartment="Internal_Species"/>
         <species id="Phe" name="Phenylalanine" boundaryCondition="false" compartment="Internal_Species"/>
         <species id="Gly" name="Glycine" boundaryCondition="false" compartment="Internal_Species"/>
         <species id="His" name="Histidine" boundaryCondition="false" compartment="Internal_Species"/>
         <species id="Ile" name="Isoleucine" boundaryCondition="false" compartment="Internal_Species"/>
         <species id="Lys" name="Lysine" boundaryCondition="false" compartment="Internal_Species"/>
         <species id="Leu" name="Leucine" boundaryCondition="false" compartment="Internal_Species"/>
         <species id="Met" name="Methionine" boundaryCondition="false" compartment="Internal_Species"/>
         <species id="Asn" name="Asparagine" boundaryCondition="false" compartment="Internal_Species"/>
         <species id="Pro" name="Proline" boundaryCondition="false" compartment="Internal_Species"/>
         <species id="Gln" name="Glutamine" boundaryCondition="false" compartment="Internal_Species"/>
         <species id="Arg" name="Arginine" boundaryCondition="false" compartment="Internal_Species"/>
         <species id="Ser" name="Serine" boundaryCondition="false" compartment="Internal_Species"/>
         <species id="Thr" name="Threonine" boundaryCondition="false" compartment="Internal_Species"/>
         <species id="Val" name="Valine" boundaryCondition="false" compartment="Internal_Species"/>
         <species id="Trp" name="Tryptophane" boundaryCondition="false" compartment="Internal_Species"/>
         <species id="Tyr" name="Tyrosine" boundaryCondition="false" compartment="Internal_Species"/>
         <species id="rATP" name="ATP_for_RNA_Synth" boundaryCondition="false" compartment="Internal_Species"/>
         <species id="rGTP" name="GTP_for_RNA_Synth" boundaryCondition="false" compartment="Internal_Species"/>
         <species id="rCTP" name="CTP_for_RNA_Synth" boundaryCondition="false" compartment="Internal_Species"/>
         <species id="rUTP" name="UTP_for_RNA_Synth" boundaryCondition="false" compartment="Internal_Species"/>
         <species id="dATP" name="ATP_for_DNA_Synth" boundaryCondition="false" compartment="Internal_Species"/>
         <species id="dGTP" name="GTP_for_DNA_Synth" boundaryCondition="false" compartment="Internal_Species"/>
         <species id="dCTP" name="CTP_for_DNA_Synth" boundaryCondition="false" compartment="Internal_Species"/>
         <species id="dTTP" name="TTP_for_DNA_Synth" boundaryCondition="false" compartment="Internal_Species"/>
         <species id="Glyc3P" name="Glycerol-3-Phosphat" boundaryCondition="false" compartment="Internal_Species"/>
         <species id="avg_FS" name="average_fatty_acid" boundaryCondition="false" compartment="Internal_Species"/>
         <species id="UDPGlc" name="UDP-Glucose" boundaryCondition="false" compartment="Internal_Species"/>
         <species id="CDPEth" name="CDP-Ethanolamine" boundaryCondition="false" compartment="Internal_Species"/>
         <species id="OH_myr_ac" name="OH_myristic_Acids(LPS)" boundaryCondition="false" compartment="Internal_Species"/>
         <species id="C14_0_FS" name="C_14:0_Fettsaeuren(LPS)" boundaryCondition="false" compartment="Internal_Species"/>
         <species id="CMP_KDO" name="CMP-KDO" boundaryCondition="false" compartment="Internal_Species"/>
         <species id="NDPHep" name="NDP-Heptose" boundaryCondition="false" compartment="Internal_Species"/>
         <species id="TDPGlcs" name="TDP-Glucosamine" boundaryCondition="false" compartment="Internal_Species"/>
         <species id="UDP_NAG" name="UDP-Acetylglucosamine" boundaryCondition="false" compartment="Internal_Species"/>
         <species id="UDP_NAM" name="UDP-N-Acetylmuramic-acid" boundaryCondition="false" compartment="Internal_Species"/>
         <species id="di_am_pim" name="Diaminopimelate" boundaryCondition="false" compartment="Internal_Species"/>
         <species id="ADPGlc" name="Glucose-Monomer" boundaryCondition="false" compartment="Internal_Species"/>
         <species id="hydr_butyCoA" name="beta-hydroxybutyrat" boundaryCondition="false" compartment="Internal_Species"/>
         <species id="bchla" name="bachteriochlorophyll_a" boundaryCondition="false" compartment="Internal_Species"/>
         <species id="AcP" name="Acetyl-Phosphate" boundaryCondition="false" compartment="Internal_Species"/>
         <species id="DHAP" name="Dihydroxyacetonphosphate" boundaryCondition="false" compartment="Internal_Species"/>
         <species id="13PDG" name="1,3-phosphodiglycerate" boundaryCondition="false" compartment="Internal_Species"/>
         <species id="2PG" name="2-Phosphoglycerate" boundaryCondition="false" compartment="Internal_Species"/>
         <species id="Cit" name="Citrate" boundaryCondition="false" compartment="Internal_Species"/>
         <species id="ICit" name="Isocitrate" boundaryCondition="false" compartment="Internal_Species"/>
         <species id="Glyox" name="Glyoxylate" boundaryCondition="false" compartment="Internal_Species"/>
         <species id="PGlac" name="6-Phosphogluconolacton" boundaryCondition="false" compartment="Internal_Species"/>
         <species id="Rl15P" name="Ribulose-1,5-bisphosphate" boundaryCondition="false" compartment="Internal_Species"/>
         <species id="S17P" name="Seduheptulose-1,7-bisphosphate" boundaryCondition="false" compartment="Internal_Species"/>
         <species id="CitMal" name="Citramalate" boundaryCondition="false" compartment="Internal_Species"/>
         <species id="PropCoA" name="Propionyl-CoA" boundaryCondition="false" compartment="Internal_Species"/>
         <species id="MMalCoA" name="Methylmalonly-CoA" boundaryCondition="false" compartment="Internal_Species"/>
         <species id="Prop" name="Propionate" boundaryCondition="false" compartment="Internal_Species"/>
         <species id="AspSAld" name="Aspartae-Semialdehyde" boundaryCondition="false" compartment="Internal_Species"/>
         <species id="HSer" name="Homoserine" boundaryCondition="false" compartment="Internal_Species"/>
         <species id="MesCoA" name="Mesaconyl-CoA" boundaryCondition="false" compartment="Internal_Species"/>
         <species id="MetCoA" name="Methylmalyl-CoA" boundaryCondition="false" compartment="Internal_Species"/>
         <species id="ADP" name="AdenosinDiPhosphat" boundaryCondition="false" compartment="Internal_Species"/>
         <species id="Pi" name="Phosphate" boundaryCondition="false" compartment="Internal_Species"/>
         <species id="CoA" name="CoenzymeA" boundaryCondition="false" compartment="Internal_Species"/>
         <species id="AcAcCoA" name="AcetoAcetylCoA" boundaryCondition="false" compartment="Internal_Species"/>
         <species id="PPi" name="Pyrophosphate" boundaryCondition="false" compartment="Internal_Species"/>
         <species id="AMP" name="AdenosineMonoPhosphate" boundaryCondition="false" compartment="Internal_Species"/>
         <species id="NAD" name="NAD" boundaryCondition="false" compartment="Internal_Species"/>
         <species id="NADP" name="NADP" boundaryCondition="false" compartment="Internal_Species"/>
         <species id="c2_ox" name="c2_oxidiced" boundaryCondition="false" compartment="Internal_Species"/>
         <species id="Q" name="Ubiquinol" boundaryCondition="false" compartment="Internal_Species"/>
         <species id="Shiki" name="Shikimate" boundaryCondition="false" compartment="Internal_Species"/>
         <species id="Aconitate" name="Aconitate" boundaryCondition="false" compartment="Internal_Species"/>
         <species id="THF" name="Tetrahydrofolate" boundaryCondition="false" compartment="Internal_Species"/>
         <species id="Fruc_ex" name="Fructose" boundaryCondition="true" compartment="External_Species"/>
         <species id="AcLac" name="Acetolactate" boundaryCondition="false" compartment="Internal_Species"/>
         <species id="Valerate" name="3-Methyl-2-Oxobutanoate" boundaryCondition="false" compartment="Internal_Species"/>
         <species id="N2_ex" name="Dinitrogen" boundaryCondition="true" compartment="External_Species"/>
         <species id="IMP" name="Inosinmonophosphate" boundaryCondition="false" compartment="Internal_Species"/>
         <species id="Succ_ex" name="externalSuccinate" boundaryCondition="true" compartment="External_Species"/>
         <species id="Prop_ex" name="externalPropionate" boundaryCondition="true" compartment="External_Species"/>
         <species id="KDPG" name="2-Dehydro-3-deoxy-D-galactonate-6-phosphate" boundaryCondition="false" compartment="Internal_Species"/>
         <species id="Mal_ex" name="Malate_ex" boundaryCondition="true" compartment="External_Species"/>
         <species id="H2_ex" name="Hydrogen_external" boundaryCondition="true" compartment="External_Species"/>
         <species id="H2" name="Hydrogen" boundaryCondition="false" compartment="Internal_Species"/>
         <species id="O2_ex" name="Oxygen_external" boundaryCondition="true" compartment="External_Species"/>
         <species id="Ac_ex" name="Acetate_ex" boundaryCondition="true" compartment="External_Species"/>
         <species id="S_ex" name="Sulfur_ex" boundaryCondition="true" compartment="External_Species"/>
         <species id="CO2_ex" name="CO2_ex" boundaryCondition="true" compartment="External_Species"/>
         <species id="NH4_ex" name="Ammonium_ex" boundaryCondition="true" compartment="External_Species"/>
         <species id="pho_ex" name="Photons" boundaryCondition="true" compartment="External_Species"/>
         <species id="Fd_ox" name="Ferredoxin_ox" boundaryCondition="false" compartment="Internal_Species"/>
         <species id="Fd_red" name="Ferredoxin_red" boundaryCondition="false" compartment="Internal_Species"/>
         <species id="CrotCoA" name="CrotonylCoA" boundaryCondition="false" compartment="Internal_Species"/>
         <species id="EthyCoA" name="EthylmalonylCoA" boundaryCondition="false" compartment="Internal_Species"/>
         <species id="Form_ex" name="Formate_external" boundaryCondition="true" compartment="External_Species"/>
      </listOfSpecies>
      <listOfReactions>
         <reaction id="BiomassSynthesis" name="biomass synthesis" reversible="false">
            <listOfReactants>
               <speciesReference species="ATP" stoichiometry="20.869"/>
               <speciesReference species="Ala" stoichiometry="0.48779"/>
               <speciesReference species="Cys" stoichiometry="0.07909"/>
               <speciesReference species="Asp" stoichiometry="0.20818"/>
               <speciesReference species="Glu" stoichiometry="0.24935"/>
               <speciesReference species="Phe" stoichiometry="0.16"/>
               <speciesReference species="Gly" stoichiometry="0.5291"/>
               <speciesReference species="His" stoichiometry="0.08182"/>
               <speciesReference species="Ile" stoichiometry="0.25091"/>
               <speciesReference species="Lys" stoichiometry="0.29636"/>
               <speciesReference species="Leu" stoichiometry="0.38909"/>
               <speciesReference species="Met" stoichiometry="0.13273"/>
               <speciesReference species="Asn" stoichiometry="0.20818"/>
               <speciesReference species="Pro" stoichiometry="0.19091"/>
               <speciesReference species="Gln" stoichiometry="0.22728"/>
               <speciesReference species="Arg" stoichiometry="0.25545"/>
               <speciesReference species="Ser" stoichiometry="0.41318"/>
               <speciesReference species="Thr" stoichiometry="0.21909"/>
               <speciesReference species="Val" stoichiometry="0.36545"/>
               <speciesReference species="Trp" stoichiometry="0.04909"/>
               <speciesReference species="Tyr" stoichiometry="0.11909"/>
               <speciesReference species="rATP" stoichiometry="0.38198"/>
               <speciesReference species="rGTP" stoichiometry="0.15844"/>
               <speciesReference species="rCTP" stoichiometry="0.098298"/>
               <speciesReference species="rUTP" stoichiometry="0.10615"/>
               <speciesReference species="dATP" stoichiometry="0.017903"/>
               <speciesReference species="dGTP" stoichiometry="0.030483"/>
               <speciesReference species="dCTP" stoichiometry="0.030483"/>
               <speciesReference species="dTTP" stoichiometry="0.017903"/>
               <speciesReference species="Glyc3P" stoichiometry="0.22682"/>
               <speciesReference species="avg_FS" stoichiometry="0.45363"/>
               <speciesReference species="UDPGlc" stoichiometry="0.013853"/>
               <speciesReference species="CDPEth" stoichiometry="0.020735"/>
               <speciesReference species="OH_myr_ac" stoichiometry="0.020735"/>
               <speciesReference species="C14_0_FS" stoichiometry="0.020735"/>
               <speciesReference species="CMP_KDO" stoichiometry="0.020735"/>
               <speciesReference species="NDPHep" stoichiometry="0.020735"/>
               <speciesReference species="TDPGlcs" stoichiometry="0.013853"/>
               <speciesReference species="UDP_NAG" stoichiometry="0.02208"/>
               <speciesReference species="UDP_NAM" stoichiometry="0.02208"/>
               <speciesReference species="di_am_pim" stoichiometry="0.02208"/>
               <speciesReference species="ADPGlc" stoichiometry="0.1232"/>
               <speciesReference species="hydr_butyCoA" stoichiometry="0.581"/>
               <speciesReference species="bchla" stoichiometry="0.01145"/>
            </listOfReactants>
            <listOfProducts>
               <speciesReference species="ADP" stoichiometry="20.869"/>
               <speciesReference species="Pi" stoichiometry="20.869"/>
               <speciesReference species="CoA" stoichiometry="0.581"/>
            </listOfProducts>
         </reaction>
         <reaction id="Fruc_up_pts" name="Fruc_up_pts" reversible="false">
            <listOfReactants>
               <speciesReference species="PEP" stoichiometry="1"/>
               <speciesReference species="Fruc_ex" stoichiometry="1"/>
            </listOfReactants>
            <listOfProducts>
               <speciesReference species="F1P" stoichiometry="1"/>
               <speciesReference species="Pyr" stoichiometry="1"/>
            </listOfProducts>
         </reaction>
         <reaction id="O2_up" name="O2_up" reversible="false">
            <listOfReactants>
               <speciesReference species="O2_ex" stoichiometry="1"/>
            </listOfReactants>
            <listOfProducts>
               <speciesReference species="O2" stoichiometry="1"/>
            </listOfProducts>
         </reaction>
         <reaction id="N_up" name="N_up" reversible="false">
            <listOfReactants>
               <speciesReference species="NH4_ex" stoichiometry="1"/>
            </listOfReactants>
            <listOfProducts>
               <speciesReference species="NH4" stoichiometry="1"/>
            </listOfProducts>
         </reaction>
         <reaction id="CO2_ex" name="CO2_ex" reversible="true">
            <listOfReactants>
               <speciesReference species="CO2" stoichiometry="1"/>
            </listOfReactants>
            <listOfProducts>
               <speciesReference species="CO2_ex" stoichiometry="1"/>
            </listOfProducts>
         </reaction>
         <reaction id="Succ_up" name="Succ_up" reversible="false">
            <listOfReactants>
               <speciesReference species="Hp" stoichiometry="1"/>
               <speciesReference species="Succ_ex" stoichiometry="1"/>
            </listOfReactants>
            <listOfProducts>
               <speciesReference species="Succ" stoichiometry="1"/>
            </listOfProducts>
         </reaction>
         <reaction id="S_up" name="S_up" reversible="false">
            <listOfReactants>
               <speciesReference species="ATP" stoichiometry="4"/>
               <speciesReference species="NADPH" stoichiometry="4"/>
               <speciesReference species="S_ex" stoichiometry="1"/>
            </listOfReactants>
            <listOfProducts>
               <speciesReference species="S" stoichiometry="1"/>
               <speciesReference species="ADP" stoichiometry="4"/>
               <speciesReference species="Pi" stoichiometry="4"/>
               <speciesReference species="NADP" stoichiometry="4"/>
            </listOfProducts>
         </reaction>
         <reaction id="Ac_up" name="Ac_up" reversible="false">
            <listOfReactants>
               <speciesReference species="Ac_ex" stoichiometry="1"/>
            </listOfReactants>
            <listOfProducts>
               <speciesReference species="Ac" stoichiometry="1"/>
            </listOfProducts>
         </reaction>
         <reaction id="Prop_ex" name="Prop_ex" reversible="false">
            <listOfReactants>
               <speciesReference species="Prop" stoichiometry="1"/>
            </listOfReactants>
            <listOfProducts>
               <speciesReference species="Prop_ex" stoichiometry="1"/>
            </listOfProducts>
         </reaction>
         <reaction id="Form_ex" name="Form_ex" reversible="false">
            <listOfReactants>
               <speciesReference species="Form" stoichiometry="1"/>
            </listOfReactants>
            <listOfProducts>
               <speciesReference species="Form_ex" stoichiometry="1"/>
            </listOfProducts>
         </reaction>
         <reaction id="Form::H2CO2" name="Form::H2CO2" reversible="false">
            <listOfReactants>
                <speciesReference species="Form" stoichiometry="1"/>
            </listOfReactants>
            <listOfProducts>
               <speciesReference species="H2" stoichiometry="1"/>
               <speciesReference species="CO2" stoichiometry="1"/>
            </listOfProducts>
         </reaction>
         <reaction id="F6P__G6P" name="F6P::G6P" reversible="true">
            <listOfReactants>
               <speciesReference species="F6P" stoichiometry="1"/>
            </listOfReactants>
            <listOfProducts>
               <speciesReference species="G6P" stoichiometry="1"/>
            </listOfProducts>
         </reaction>
         <reaction id="F16P__F6P" name="F16P::F6P" reversible="false">
            <listOfReactants>
               <speciesReference species="F16P" stoichiometry="1"/>
            </listOfReactants>
            <listOfProducts>
               <speciesReference species="F6P" stoichiometry="1"/>
               <speciesReference species="Pi" stoichiometry="1"/>
            </listOfProducts>
         </reaction>
         <reaction id="F16P__T3P" name="F16P::T3P" reversible="true">
            <listOfReactants>
               <speciesReference species="F16P" stoichiometry="1"/>
            </listOfReactants>
            <listOfProducts>
               <speciesReference species="G3P" stoichiometry="1"/>
               <speciesReference species="DHAP" stoichiometry="1"/>
            </listOfProducts>
         </reaction>
         <reaction id="G3P__13PDG" name="G3P::13PDG" reversible="true">
            <listOfReactants>
               <speciesReference species="G3P" stoichiometry="1"/>
               <speciesReference species="Pi" stoichiometry="1"/>
               <speciesReference species="NAD" stoichiometry="1"/>
            </listOfReactants>
            <listOfProducts>
               <speciesReference species="NADH" stoichiometry="1"/>
               <speciesReference species="13PDG" stoichiometry="1"/>
            </listOfProducts>
         </reaction>
         <reaction id="2PG__PEP" name="2PG::PEP" reversible="true">
            <listOfReactants>
               <speciesReference species="2PG" stoichiometry="1"/>
            </listOfReactants>
            <listOfProducts>
               <speciesReference species="PEP" stoichiometry="1"/>
            </listOfProducts>
         </reaction>
         <reaction id="PEP__Pyr" name="PEP::Pyr" reversible="false">
            <listOfReactants>
               <speciesReference species="PEP" stoichiometry="1"/>
               <speciesReference species="ADP" stoichiometry="1"/>
            </listOfReactants>
            <listOfProducts>
               <speciesReference species="Pyr" stoichiometry="1"/>
               <speciesReference species="ATP" stoichiometry="1"/>
            </listOfProducts>
         </reaction>
         <reaction id="Pyr__AcCoA" name="Pyr::AcCoA" reversible="false">
            <listOfReactants>
               <speciesReference species="Pyr" stoichiometry="1"/>
               <speciesReference species="CoA" stoichiometry="1"/>
               <speciesReference species="NAD" stoichiometry="1"/>
            </listOfReactants>
            <listOfProducts>
               <speciesReference species="AcCoA" stoichiometry="1"/>
               <speciesReference species="CO2" stoichiometry="1"/>
               <speciesReference species="NADH" stoichiometry="1"/>
            </listOfProducts>
         </reaction>
         <reaction id="AcCoA__Cit" name="AcCoA::Cit" reversible="false">
            <listOfReactants>
               <speciesReference species="AcCoA" stoichiometry="1"/>
               <speciesReference species="OxA" stoichiometry="1"/>
            </listOfReactants>
            <listOfProducts>
               <speciesReference species="Cit" stoichiometry="1"/>
               <speciesReference species="CoA" stoichiometry="1"/>
            </listOfProducts>
         </reaction>
         <reaction id="alKG__SuccCoA" name="alKG::SuccCoA" reversible="false">
            <listOfReactants>
               <speciesReference species="alKG" stoichiometry="1"/>
               <speciesReference species="CoA" stoichiometry="1"/>
               <speciesReference species="NAD" stoichiometry="1"/>
            </listOfReactants>
            <listOfProducts>
               <speciesReference species="SuccCoA" stoichiometry="1"/>
               <speciesReference species="CO2" stoichiometry="1"/>
               <speciesReference species="NADH" stoichiometry="1"/>
            </listOfProducts>
         </reaction>
         <reaction id="SuccCoA__Succ" name="SuccCoA::Succ" reversible="true">
            <listOfReactants>
               <speciesReference species="SuccCoA" stoichiometry="1"/>
               <speciesReference species="ADP" stoichiometry="1"/>
               <speciesReference species="Pi" stoichiometry="1"/>
            </listOfReactants>
            <listOfProducts>
               <speciesReference species="ATP" stoichiometry="1"/>
               <speciesReference species="Succ" stoichiometry="1"/>
               <speciesReference species="CoA" stoichiometry="1"/>
            </listOfProducts>
         </reaction>
         <reaction id="Succ__Fum" name="Succ::Fum" reversible="false">
            <listOfReactants>
               <speciesReference species="Succ" stoichiometry="1"/>
               <speciesReference species="Q" stoichiometry="1"/>
            </listOfReactants>
            <listOfProducts>
               <speciesReference species="Fum" stoichiometry="1"/>
               <speciesReference species="QH2" stoichiometry="1"/>
            </listOfProducts>
         </reaction>
         <reaction id="Fum__Mal" name="Fum::Mal" reversible="true">
            <listOfReactants>
               <speciesReference species="Fum" stoichiometry="1"/>
            </listOfReactants>
            <listOfProducts>
               <speciesReference species="Mal" stoichiometry="1"/>
            </listOfProducts>
         </reaction>
         <reaction id="Mal__OxA" name="Mal::OxA" reversible="true">
            <listOfReactants>
               <speciesReference species="Mal" stoichiometry="1"/>
               <speciesReference species="NAD" stoichiometry="1"/>
            </listOfReactants>
            <listOfProducts>
               <speciesReference species="OxA" stoichiometry="1"/>
               <speciesReference species="NADH" stoichiometry="1"/>
            </listOfProducts>
         </reaction>
         <reaction id="G6P__PGlac" name="G6P::PGlac" reversible="true">
            <listOfReactants>
               <speciesReference species="G6P" stoichiometry="1"/>
               <speciesReference species="NADP" stoichiometry="1"/>
            </listOfReactants>
            <listOfProducts>
               <speciesReference species="NADPH" stoichiometry="1"/>
               <speciesReference species="PGlac" stoichiometry="1"/>
            </listOfProducts>
         </reaction>
         <reaction id="Rl5P__X5P" name="Rl5P::X5P" reversible="true">
            <listOfReactants>
               <speciesReference species="Rl5P" stoichiometry="1"/>
            </listOfReactants>
            <listOfProducts>
               <speciesReference species="X5P" stoichiometry="1"/>
            </listOfProducts>
         </reaction>
         <reaction id="Rl5P__R5P" name="Rl5P::R5P" reversible="true">
            <listOfReactants>
               <speciesReference species="Rl5P" stoichiometry="1"/>
            </listOfReactants>
            <listOfProducts>
               <speciesReference species="R5P" stoichiometry="1"/>
            </listOfProducts>
         </reaction>
         <reaction id="Transket1" name="Transket1" reversible="true">
            <listOfReactants>
               <speciesReference species="R5P" stoichiometry="1"/>
               <speciesReference species="X5P" stoichiometry="1"/>
            </listOfReactants>
            <listOfProducts>
               <speciesReference species="G3P" stoichiometry="1"/>
               <speciesReference species="S7P" stoichiometry="1"/>
            </listOfProducts>
         </reaction>
         <reaction id="Transaldo" name="Transaldo" reversible="true">
            <listOfReactants>
               <speciesReference species="G3P" stoichiometry="1"/>
               <speciesReference species="S7P" stoichiometry="1"/>
            </listOfReactants>
            <listOfProducts>
               <speciesReference species="F6P" stoichiometry="1"/>
               <speciesReference species="E4P" stoichiometry="1"/>
            </listOfProducts>
         </reaction>
         <reaction id="Transket2" name="Transket2" reversible="true">
            <listOfReactants>
               <speciesReference species="E4P" stoichiometry="1"/>
               <speciesReference species="X5P" stoichiometry="1"/>
            </listOfReactants>
            <listOfProducts>
               <speciesReference species="F6P" stoichiometry="1"/>
               <speciesReference species="G3P" stoichiometry="1"/>
            </listOfProducts>
         </reaction>
         <reaction id="Rl5P__Rl15P" name="Rl5P::Rl15P" reversible="true">
            <listOfReactants>
               <speciesReference species="ATP" stoichiometry="1"/>
               <speciesReference species="Rl5P" stoichiometry="1"/>
            </listOfReactants>
            <listOfProducts>
               <speciesReference species="Rl15P" stoichiometry="1"/>
               <speciesReference species="ADP" stoichiometry="1"/>
            </listOfProducts>
         </reaction>
         <reaction id="S17PSynth" name="S17PSynth" reversible="true">
            <listOfReactants>
               <speciesReference species="E4P" stoichiometry="1"/>
               <speciesReference species="DHAP" stoichiometry="1"/>
            </listOfReactants>
            <listOfProducts>
               <speciesReference species="S17P" stoichiometry="1"/>
            </listOfProducts>
         </reaction>
         <reaction id="OxA__PEP" name="OxA::PEP" reversible="false">
            <listOfReactants>
               <speciesReference species="OxA" stoichiometry="1"/>
               <speciesReference species="ATP" stoichiometry="1"/>
            </listOfReactants>
            <listOfProducts>
               <speciesReference species="PEP" stoichiometry="1"/>
               <speciesReference species="CO2" stoichiometry="1"/>
               <speciesReference species="ADP" stoichiometry="1"/>
            </listOfProducts>
         </reaction>
         <reaction id="AcCoA__AcP" name="AcCoA::AcP" reversible="true">
            <listOfReactants>
               <speciesReference species="AcCoA" stoichiometry="1"/>
               <speciesReference species="Pi" stoichiometry="1"/>
            </listOfReactants>
            <listOfProducts>
               <speciesReference species="AcP" stoichiometry="1"/>
               <speciesReference species="CoA" stoichiometry="1"/>
            </listOfProducts>
         </reaction>
         <reaction id="Pyr__Form" name="Pyr::Form" reversible="false">
            <listOfReactants>
               <speciesReference species="Pyr" stoichiometry="1"/>
               <speciesReference species="CoA" stoichiometry="1"/>
            </listOfReactants>
            <listOfProducts>
               <speciesReference species="AcCoA" stoichiometry="1"/>
               <speciesReference species="Form" stoichiometry="1"/>
            </listOfProducts>
         </reaction>
         <reaction id="Photo" name="Photo" reversible="false">
            <listOfReactants>
               <speciesReference species="c2_red" stoichiometry="2"/>
               <speciesReference species="Q" stoichiometry="1"/>
               <speciesReference species="pho_ex" stoichiometry="2"/>
            </listOfReactants>
            <listOfProducts>
               <speciesReference species="QH2" stoichiometry="1"/>
               <speciesReference species="c2_ox" stoichiometry="2"/>
            </listOfProducts>
         </reaction>
         <reaction id="bc1" name="bc1" reversible="false">
            <listOfReactants>
               <speciesReference species="QH2" stoichiometry="1"/>
               <speciesReference species="c2_ox" stoichiometry="2"/>
            </listOfReactants>
            <listOfProducts>
               <speciesReference species="c2_red" stoichiometry="2"/>
               <speciesReference species="Hp" stoichiometry="4"/>
               <speciesReference species="Q" stoichiometry="1"/>
            </listOfProducts>
         </reaction>
         <reaction id="NADHDehydro" name="NADHDehydro" reversible="true">
            <listOfReactants>
               <speciesReference species="NADH" stoichiometry="1"/>
               <speciesReference species="Q" stoichiometry="1"/>
            </listOfReactants>
            <listOfProducts>
               <speciesReference species="QH2" stoichiometry="1"/>
               <speciesReference species="Hp" stoichiometry="4"/>
               <speciesReference species="NAD" stoichiometry="1"/>
            </listOfProducts>
         </reaction>
         <reaction id="c2_Oxidase" name="c2_Oxidase" reversible="false">
            <listOfReactants>
               <speciesReference species="O2" stoichiometry="0.5"/>
               <speciesReference species="c2_red" stoichiometry="2"/>
            </listOfReactants>
            <listOfProducts>
               <speciesReference species="Hp" stoichiometry="2"/>
               <speciesReference species="c2_ox" stoichiometry="2"/>
            </listOfProducts>
         </reaction>
         <reaction id="TransHydro" name="TransHydro" reversible="true">
            <listOfReactants>
               <speciesReference species="NADH" stoichiometry="1"/>
               <speciesReference species="NADP" stoichiometry="1"/>
            </listOfReactants>
            <listOfProducts>
               <speciesReference species="NADPH" stoichiometry="1"/>
               <speciesReference species="NAD" stoichiometry="1"/>
            </listOfProducts>
         </reaction>
         <reaction id="ATPSynth" name="ATPSynth" reversible="true">
            <listOfReactants>
               <speciesReference species="Hp" stoichiometry="3"/>
               <speciesReference species="ADP" stoichiometry="1"/>
               <speciesReference species="Pi" stoichiometry="1"/>
            </listOfReactants>
            <listOfProducts>
               <speciesReference species="ATP" stoichiometry="1"/>
            </listOfProducts>
         </reaction>
         <reaction id="ATPdrain" name="ATPdrain" reversible="false">
            <listOfReactants>
               <speciesReference species="ATP" stoichiometry="1"/>
            </listOfReactants>
            <listOfProducts>
               <speciesReference species="ADP" stoichiometry="1"/>
               <speciesReference species="Pi" stoichiometry="1"/>
            </listOfProducts>
         </reaction>
         <reaction id="Chor_Synth" name="Chor_Synth" reversible="false">
            <listOfReactants>
               <speciesReference species="PEP" stoichiometry="1"/>
               <speciesReference species="ATP" stoichiometry="1"/>
               <speciesReference species="Shiki" stoichiometry="1"/>
            </listOfReactants>
            <listOfProducts>
               <speciesReference species="Chor" stoichiometry="1"/>
               <speciesReference species="ADP" stoichiometry="1"/>
               <speciesReference species="Pi" stoichiometry="2"/>
            </listOfProducts>
         </reaction>
         <reaction id="PRPP_Synth" name="PRPP_Synth" reversible="false">
            <listOfReactants>
               <speciesReference species="R5P" stoichiometry="1"/>
               <speciesReference species="ATP" stoichiometry="1"/>
            </listOfReactants>
            <listOfProducts>
               <speciesReference species="PRPP" stoichiometry="1"/>
               <speciesReference species="AMP" stoichiometry="1"/>
            </listOfProducts>
         </reaction>
         <reaction id="MTHF_Synth2" name="MTHF_Synth2" reversible="false">
            <listOfReactants>
               <speciesReference species="Gly" stoichiometry="1"/>
               <speciesReference species="NAD" stoichiometry="1"/>
               <speciesReference species="THF" stoichiometry="1"/>
            </listOfReactants>
            <listOfProducts>
               <speciesReference species="CO2" stoichiometry="1"/>
               <speciesReference species="NH4" stoichiometry="1"/>
               <speciesReference species="NADH" stoichiometry="1"/>
               <speciesReference species="MTHF" stoichiometry="1"/>
            </listOfProducts>
         </reaction>
         <reaction id="Ala_Synth" name="Ala_Synth" reversible="false">
            <listOfReactants>
               <speciesReference species="Pyr" stoichiometry="1"/>
               <speciesReference species="NH4" stoichiometry="1"/>
               <speciesReference species="NADH" stoichiometry="1"/>
            </listOfReactants>
            <listOfProducts>
               <speciesReference species="Ala" stoichiometry="1"/>
               <speciesReference species="NAD" stoichiometry="1"/>
            </listOfProducts>
         </reaction>
         <reaction id="Val_Synth" name="Val_Synth" reversible="false">
            <listOfReactants>
               <speciesReference species="Glu" stoichiometry="1"/>
               <speciesReference species="Valerate" stoichiometry="1"/>
            </listOfReactants>
            <listOfProducts>
               <speciesReference species="alKG" stoichiometry="1"/>
               <speciesReference species="Val" stoichiometry="1"/>
            </listOfProducts>
         </reaction>
         <reaction id="Leu_Synth" name="Leu_Synth" reversible="false">
            <listOfReactants>
               <speciesReference species="AcCoA" stoichiometry="1"/>
               <speciesReference species="NH4" stoichiometry="1"/>
               <speciesReference species="Valerate" stoichiometry="1"/>
            </listOfReactants>
            <listOfProducts>
               <speciesReference species="CO2" stoichiometry="1"/>
               <speciesReference species="Leu" stoichiometry="1"/>
               <speciesReference species="CoA" stoichiometry="1"/>
            </listOfProducts>
         </reaction>
         <reaction id="Asn_Synth" name="Asn_Synth" reversible="true">
            <listOfReactants>
               <speciesReference species="NH4" stoichiometry="1"/>
               <speciesReference species="Asp" stoichiometry="1"/>
            </listOfReactants>
            <listOfProducts>
               <speciesReference species="Asn" stoichiometry="1"/>
            </listOfProducts>
         </reaction>
         <reaction id="Asp_Synth" name="Asp_Synth" reversible="false">
            <listOfReactants>
               <speciesReference species="OxA" stoichiometry="1"/>
               <speciesReference species="Glu" stoichiometry="1"/>
            </listOfReactants>
            <listOfProducts>
               <speciesReference species="alKG" stoichiometry="1"/>
               <speciesReference species="Asp" stoichiometry="1"/>
            </listOfProducts>
         </reaction>
         <reaction id="Lys_Synth" name="Lys_Synth" reversible="false">
            <listOfReactants>
               <speciesReference species="di_am_pim" stoichiometry="1"/>
            </listOfReactants>
            <listOfProducts>
               <speciesReference species="CO2" stoichiometry="1"/>
               <speciesReference species="Lys" stoichiometry="1"/>
            </listOfProducts>
         </reaction>
         <reaction id="Met_Synth" name="Met_Synth" reversible="false">
            <listOfReactants>
               <speciesReference species="AcCoA" stoichiometry="1"/>
               <speciesReference species="NADPH" stoichiometry="1"/>
               <speciesReference species="MTHF" stoichiometry="1"/>
               <speciesReference species="Cys" stoichiometry="1"/>
               <speciesReference species="HSer" stoichiometry="1"/>
            </listOfReactants>
            <listOfProducts>
               <speciesReference species="Pyr" stoichiometry="1"/>
               <speciesReference species="Ac" stoichiometry="1"/>
               <speciesReference species="NH4" stoichiometry="1"/>
               <speciesReference species="Met" stoichiometry="1"/>
               <speciesReference species="CoA" stoichiometry="1"/>
               <speciesReference species="NADP" stoichiometry="1"/>
               <speciesReference species="THF" stoichiometry="1"/>
            </listOfProducts>
         </reaction>
         <reaction id="Thr_Synth" name="Thr_Synth" reversible="false">
            <listOfReactants>
               <speciesReference species="ATP" stoichiometry="1"/>
               <speciesReference species="HSer" stoichiometry="1"/>
            </listOfReactants>
            <listOfProducts>
               <speciesReference species="Thr" stoichiometry="1"/>
               <speciesReference species="ADP" stoichiometry="1"/>
               <speciesReference species="Pi" stoichiometry="1"/>
            </listOfProducts>
         </reaction>
         <reaction id="Ile_Synth" name="Ile_Synth" reversible="false">
            <listOfReactants>
               <speciesReference species="Pyr" stoichiometry="1"/>
               <speciesReference species="NADPH" stoichiometry="1"/>
               <speciesReference species="Glu" stoichiometry="1"/>
               <speciesReference species="Thr" stoichiometry="1"/>
            </listOfReactants>
            <listOfProducts>
               <speciesReference species="alKG" stoichiometry="1"/>
               <speciesReference species="CO2" stoichiometry="1"/>
               <speciesReference species="NH4" stoichiometry="1"/>
               <speciesReference species="Ile" stoichiometry="1"/>
               <speciesReference species="NADP" stoichiometry="1"/>
            </listOfProducts>
         </reaction>
         <reaction id="His_Synth" name="His_Synth" reversible="false">
            <listOfReactants>
               <speciesReference species="ATP" stoichiometry="1"/>
               <speciesReference species="CO2" stoichiometry="1"/>
               <speciesReference species="PRPP" stoichiometry="1"/>
               <speciesReference species="Gln" stoichiometry="1"/>
               <speciesReference species="NAD" stoichiometry="2"/>
            </listOfReactants>
            <listOfProducts>
               <speciesReference species="alKG" stoichiometry="1"/>
               <speciesReference species="NADH" stoichiometry="2"/>
               <speciesReference species="His" stoichiometry="1"/>
               <speciesReference species="PPi" stoichiometry="2"/>
               <speciesReference species="AMP" stoichiometry="1"/>
            </listOfProducts>
         </reaction>
         <reaction id="Glu_Synth" name="Glu_Synth" reversible="false">
            <listOfReactants>
               <speciesReference species="alKG" stoichiometry="1"/>
               <speciesReference species="NH4" stoichiometry="1"/>
               <speciesReference species="NADH" stoichiometry="1"/>
            </listOfReactants>
            <listOfProducts>
               <speciesReference species="Glu" stoichiometry="1"/>
               <speciesReference species="NAD" stoichiometry="1"/>
            </listOfProducts>
         </reaction>
         <reaction id="Gln_Synth" name="Gln_Synth" reversible="false">
            <listOfReactants>
               <speciesReference species="ATP" stoichiometry="1"/>
               <speciesReference species="NH4" stoichiometry="1"/>
               <speciesReference species="Glu" stoichiometry="1"/>
            </listOfReactants>
            <listOfProducts>
               <speciesReference species="Gln" stoichiometry="1"/>
               <speciesReference species="ADP" stoichiometry="1"/>
               <speciesReference species="Pi" stoichiometry="1"/>
            </listOfProducts>
         </reaction>
         <reaction id="Pro_Synth" name="Pro_Synth" reversible="false">
            <listOfReactants>
               <speciesReference species="ATP" stoichiometry="1"/>
               <speciesReference species="NADPH" stoichiometry="2"/>
               <speciesReference species="Glu" stoichiometry="1"/>
            </listOfReactants>
            <listOfProducts>
               <speciesReference species="Pro" stoichiometry="1"/>
               <speciesReference species="ADP" stoichiometry="1"/>
               <speciesReference species="Pi" stoichiometry="1"/>
               <speciesReference species="NADP" stoichiometry="2"/>
            </listOfProducts>
         </reaction>
         <reaction id="Arg_Synth" name="Arg_Synth" reversible="false">
            <listOfReactants>
               <speciesReference species="ATP" stoichiometry="1"/>
               <speciesReference species="CO2" stoichiometry="1"/>
               <speciesReference species="NH4" stoichiometry="2"/>
               <speciesReference species="Asp" stoichiometry="1"/>
               <speciesReference species="Pro" stoichiometry="1"/>
            </listOfReactants>
            <listOfProducts>
               <speciesReference species="Fum" stoichiometry="1"/>
               <speciesReference species="Arg" stoichiometry="1"/>
               <speciesReference species="PPi" stoichiometry="1"/>
               <speciesReference species="AMP" stoichiometry="1"/>
            </listOfProducts>
         </reaction>
         <reaction id="Trp_Synth" name="Trp_Synth" reversible="false">
            <listOfReactants>
               <speciesReference species="Chor" stoichiometry="1"/>
               <speciesReference species="PRPP" stoichiometry="1"/>
               <speciesReference species="Gln" stoichiometry="1"/>
               <speciesReference species="Ser" stoichiometry="1"/>
            </listOfReactants>
            <listOfProducts>
               <speciesReference species="Pyr" stoichiometry="1"/>
               <speciesReference species="G3P" stoichiometry="1"/>
               <speciesReference species="CO2" stoichiometry="1"/>
               <speciesReference species="Glu" stoichiometry="1"/>
               <speciesReference species="Trp" stoichiometry="1"/>
               <speciesReference species="PPi" stoichiometry="1"/>
            </listOfProducts>
         </reaction>
         <reaction id="Tyr_Synth" name="Tyr_Synth" reversible="false">
            <listOfReactants>
               <speciesReference species="Chor" stoichiometry="1"/>
               <speciesReference species="Glu" stoichiometry="1"/>
               <speciesReference species="NAD" stoichiometry="1"/>
            </listOfReactants>
            <listOfProducts>
               <speciesReference species="alKG" stoichiometry="1"/>
               <speciesReference species="CO2" stoichiometry="1"/>
               <speciesReference species="NADH" stoichiometry="1"/>
               <speciesReference species="Tyr" stoichiometry="1"/>
            </listOfProducts>
         </reaction>
         <reaction id="Phe_Synth" name="Phe_Synth" reversible="false">
            <listOfReactants>
               <speciesReference species="Chor" stoichiometry="1"/>
               <speciesReference species="Glu" stoichiometry="1"/>
            </listOfReactants>
            <listOfProducts>
               <speciesReference species="alKG" stoichiometry="1"/>
               <speciesReference species="CO2" stoichiometry="1"/>
               <speciesReference species="Phe" stoichiometry="1"/>
            </listOfProducts>
         </reaction>
         <reaction id="Ser_Synth" name="Ser_Synth" reversible="false">
            <listOfReactants>
               <speciesReference species="3PG" stoichiometry="1"/>
               <speciesReference species="Glu" stoichiometry="1"/>
               <speciesReference species="NAD" stoichiometry="1"/>
            </listOfReactants>
            <listOfProducts>
               <speciesReference species="alKG" stoichiometry="1"/>
               <speciesReference species="NADH" stoichiometry="1"/>
               <speciesReference species="Ser" stoichiometry="1"/>
               <speciesReference species="Pi" stoichiometry="1"/>
            </listOfProducts>
         </reaction>
         <reaction id="Gly_Synth" name="Gly_Synth" reversible="true">
            <listOfReactants>
               <speciesReference species="Ser" stoichiometry="1"/>
               <speciesReference species="THF" stoichiometry="1"/>
            </listOfReactants>
            <listOfProducts>
               <speciesReference species="MTHF" stoichiometry="1"/>
               <speciesReference species="Gly" stoichiometry="1"/>
            </listOfProducts>
         </reaction>
         <reaction id="Cys_Synth" name="Cys_Synth" reversible="false">
            <listOfReactants>
               <speciesReference species="AcCoA" stoichiometry="1"/>
               <speciesReference species="S" stoichiometry="1"/>
               <speciesReference species="Ser" stoichiometry="1"/>
            </listOfReactants>
            <listOfProducts>
               <speciesReference species="Ac" stoichiometry="1"/>
               <speciesReference species="Cys" stoichiometry="1"/>
               <speciesReference species="CoA" stoichiometry="1"/>
            </listOfProducts>
         </reaction>
         <reaction id="rATP_Synth" name="rATP_Synth" reversible="false">
            <listOfReactants>
               <speciesReference species="ATP" stoichiometry="3"/>
               <speciesReference species="Asp" stoichiometry="1"/>
               <speciesReference species="IMP" stoichiometry="1"/>
            </listOfReactants>
            <listOfProducts>
               <speciesReference species="Fum" stoichiometry="1"/>
               <speciesReference species="rATP" stoichiometry="1"/>
               <speciesReference species="ADP" stoichiometry="3"/>
               <speciesReference species="Pi" stoichiometry="1"/>
            </listOfProducts>
         </reaction>
         <reaction id="rGTP_Synth" name="rGTP_Synth" reversible="false">
            <listOfReactants>
               <speciesReference species="ATP" stoichiometry="3"/>
               <speciesReference species="Gln" stoichiometry="1"/>
               <speciesReference species="NAD" stoichiometry="1"/>
               <speciesReference species="IMP" stoichiometry="1"/>
            </listOfReactants>
            <listOfProducts>
               <speciesReference species="NADH" stoichiometry="1"/>
               <speciesReference species="Glu" stoichiometry="1"/>
               <speciesReference species="rGTP" stoichiometry="1"/>
               <speciesReference species="ADP" stoichiometry="2"/>
               <speciesReference species="PPi" stoichiometry="1"/>
               <speciesReference species="AMP" stoichiometry="1"/>
            </listOfProducts>
         </reaction>
         <reaction id="rCTP_Synth" name="rCTP_Synth" reversible="false">
            <listOfReactants>
               <speciesReference species="ATP" stoichiometry="1"/>
               <speciesReference species="NH4" stoichiometry="1"/>
               <speciesReference species="rUTP" stoichiometry="1"/>
            </listOfReactants>
            <listOfProducts>
               <speciesReference species="rCTP" stoichiometry="1"/>
               <speciesReference species="ADP" stoichiometry="1"/>
               <speciesReference species="Pi" stoichiometry="1"/>
            </listOfProducts>
         </reaction>
         <reaction id="rUTP_Synth" name="rUTP_Synth" reversible="false">
            <listOfReactants>
               <speciesReference species="ATP" stoichiometry="4"/>
               <speciesReference species="PRPP" stoichiometry="1"/>
               <speciesReference species="Asp" stoichiometry="1"/>
               <speciesReference species="Gln" stoichiometry="1"/>
            </listOfReactants>
            <listOfProducts>
               <speciesReference species="Glu" stoichiometry="1"/>
               <speciesReference species="rUTP" stoichiometry="1"/>
               <speciesReference species="ADP" stoichiometry="4"/>
               <speciesReference species="Pi" stoichiometry="1"/>
               <speciesReference species="PPi" stoichiometry="1"/>
            </listOfProducts>
         </reaction>
         <reaction id="dATP_Synth" name="dATP_Synth" reversible="false">
            <listOfReactants>
               <speciesReference species="NADPH" stoichiometry="1"/>
               <speciesReference species="rATP" stoichiometry="1"/>
            </listOfReactants>
            <listOfProducts>
               <speciesReference species="dATP" stoichiometry="1"/>
               <speciesReference species="NADP" stoichiometry="1"/>
            </listOfProducts>
         </reaction>
         <reaction id="dGTP_Synth" name="dGTP_Synth" reversible="false">
            <listOfReactants>
               <speciesReference species="NADPH" stoichiometry="1"/>
               <speciesReference species="rGTP" stoichiometry="1"/>
            </listOfReactants>
            <listOfProducts>
               <speciesReference species="dGTP" stoichiometry="1"/>
               <speciesReference species="NADP" stoichiometry="1"/>
            </listOfProducts>
         </reaction>
         <reaction id="dCTP_Synth" name="dCTP_Synth" reversible="false">
            <listOfReactants>
               <speciesReference species="NADPH" stoichiometry="1"/>
               <speciesReference species="rCTP" stoichiometry="1"/>
            </listOfReactants>
            <listOfProducts>
               <speciesReference species="dCTP" stoichiometry="1"/>
               <speciesReference species="NADP" stoichiometry="1"/>
            </listOfProducts>
         </reaction>
         <reaction id="dTTP_Synth" name="dTTP_Synth" reversible="false">
            <listOfReactants>
               <speciesReference species="NADPH" stoichiometry="1"/>
               <speciesReference species="MTHF" stoichiometry="1"/>
               <speciesReference species="dCTP" stoichiometry="1"/>
            </listOfReactants>
            <listOfProducts>
               <speciesReference species="dTTP" stoichiometry="1"/>
               <speciesReference species="NADP" stoichiometry="1"/>
               <speciesReference species="THF" stoichiometry="1"/>
            </listOfProducts>
         </reaction>
         <reaction id="DHAP__Glyc3P" name="DHAP::Glyc3P" reversible="false">
            <listOfReactants>
               <speciesReference species="NADH" stoichiometry="1"/>
               <speciesReference species="DHAP" stoichiometry="1"/>
            </listOfReactants>
            <listOfProducts>
               <speciesReference species="Glyc3P" stoichiometry="1"/>
               <speciesReference species="NAD" stoichiometry="1"/>
            </listOfProducts>
         </reaction>
         <reaction id="avg_FS_Synth" name="avg_FS_Synth" reversible="false">
            <listOfReactants>
               <speciesReference species="AcCoA" stoichiometry="8.481"/>
               <speciesReference species="ATP" stoichiometry="7.481"/>
               <speciesReference species="NADPH" stoichiometry="14.21"/>
            </listOfReactants>
            <listOfProducts>
               <speciesReference species="avg_FS" stoichiometry="1"/>
               <speciesReference species="ADP" stoichiometry="7.481"/>
               <speciesReference species="Pi" stoichiometry="7.481"/>
               <speciesReference species="CoA" stoichiometry="8.481"/>
               <speciesReference species="NADP" stoichiometry="14.21"/>
            </listOfProducts>
         </reaction>
         <reaction id="UDPGlc_Synth" name="UDPGlc_Synth" reversible="false">
            <listOfReactants>
               <speciesReference species="G6P" stoichiometry="1"/>
               <speciesReference species="rATP" stoichiometry="1"/>
            </listOfReactants>
            <listOfProducts>
               <speciesReference species="UDPGlc" stoichiometry="1"/>
            </listOfProducts>
         </reaction>
         <reaction id="CDPEth_Synth" name="CDPEth_Synth" reversible="false">
            <listOfReactants>
               <speciesReference species="ATP" stoichiometry="1"/>
               <speciesReference species="Ac" stoichiometry="1"/>
               <speciesReference species="NH4" stoichiometry="1"/>
               <speciesReference species="rATP" stoichiometry="1"/>
               <speciesReference species="NAD" stoichiometry="1"/>
            </listOfReactants>
            <listOfProducts>
               <speciesReference species="NADH" stoichiometry="1"/>
               <speciesReference species="CDPEth" stoichiometry="1"/>
               <speciesReference species="ADP" stoichiometry="1"/>
               <speciesReference species="PPi" stoichiometry="1"/>
            </listOfProducts>
         </reaction>
         <reaction id="OH_myr_ac_Synth" name="OH_myr_ac_Synth" reversible="false">
            <listOfReactants>
               <speciesReference species="AcCoA" stoichiometry="7"/>
               <speciesReference species="ATP" stoichiometry="6"/>
               <speciesReference species="NADPH" stoichiometry="11"/>
            </listOfReactants>
            <listOfProducts>
               <speciesReference species="OH_myr_ac" stoichiometry="1"/>
               <speciesReference species="ADP" stoichiometry="6"/>
               <speciesReference species="Pi" stoichiometry="6"/>
               <speciesReference species="CoA" stoichiometry="7"/>
               <speciesReference species="NADP" stoichiometry="11"/>
            </listOfProducts>
         </reaction>
         <reaction id="C14_0_FS_Synth" name="C14_0_FS_Synth" reversible="false">
            <listOfReactants>
               <speciesReference species="AcCoA" stoichiometry="7"/>
               <speciesReference species="ATP" stoichiometry="6"/>
               <speciesReference species="NADPH" stoichiometry="12"/>
            </listOfReactants>
            <listOfProducts>
               <speciesReference species="C14_0_FS" stoichiometry="1"/>
               <speciesReference species="ADP" stoichiometry="6"/>
               <speciesReference species="Pi" stoichiometry="6"/>
               <speciesReference species="CoA" stoichiometry="7"/>
               <speciesReference species="NADP" stoichiometry="12"/>
            </listOfProducts>
         </reaction>
         <reaction id="CMP_KDO_Synth" name="CMP_KDO_Synth" reversible="false">
            <listOfReactants>
               <speciesReference species="R5P" stoichiometry="1"/>
               <speciesReference species="PEP" stoichiometry="1"/>
               <speciesReference species="ATP" stoichiometry="2"/>
            </listOfReactants>
            <listOfProducts>
               <speciesReference species="CMP_KDO" stoichiometry="1"/>
               <speciesReference species="ADP" stoichiometry="2"/>
               <speciesReference species="Pi" stoichiometry="1"/>
            </listOfProducts>
         </reaction>
         <reaction id="NDPHep_Synth" name="NDPHep_Synth" reversible="false">
            <listOfReactants>
               <speciesReference species="G6P" stoichiometry="1.5"/>
               <speciesReference species="ATP" stoichiometry="1"/>
               <speciesReference species="NADP" stoichiometry="4"/>
            </listOfReactants>
            <listOfProducts>
               <speciesReference species="NADPH" stoichiometry="4"/>
               <speciesReference species="NDPHep" stoichiometry="1"/>
               <speciesReference species="ADP" stoichiometry="1"/>
               <speciesReference species="Pi" stoichiometry="1"/>
            </listOfProducts>
         </reaction>
         <reaction id="TDPGlcs_Synth" name="TDPGlcs_Synth" reversible="false">
            <listOfReactants>
               <speciesReference species="F6P" stoichiometry="1"/>
               <speciesReference species="ATP" stoichiometry="2"/>
               <speciesReference species="NH4" stoichiometry="1"/>
            </listOfReactants>
            <listOfProducts>
               <speciesReference species="TDPGlcs" stoichiometry="1"/>
               <speciesReference species="ADP" stoichiometry="2"/>
               <speciesReference species="Pi" stoichiometry="2"/>
            </listOfProducts>
         </reaction>
         <reaction id="UDP_NAG_Synth" name="UDP_NAG_Synth" reversible="false">
            <listOfReactants>
               <speciesReference species="F6P" stoichiometry="1"/>
               <speciesReference species="AcCoA" stoichiometry="1"/>
               <speciesReference species="ATP" stoichiometry="1"/>
               <speciesReference species="Gln" stoichiometry="1"/>
            </listOfReactants>
            <listOfProducts>
               <speciesReference species="Glu" stoichiometry="1"/>
               <speciesReference species="UDP_NAG" stoichiometry="1"/>
               <speciesReference species="ADP" stoichiometry="1"/>
               <speciesReference species="Pi" stoichiometry="1"/>
               <speciesReference species="CoA" stoichiometry="1"/>
            </listOfProducts>
         </reaction>
         <reaction id="UDP_NAM_Synth" name="UDP_NAM_Synth" reversible="false">
            <listOfReactants>
               <speciesReference species="PEP" stoichiometry="1"/>
               <speciesReference species="NADPH" stoichiometry="1"/>
               <speciesReference species="UDP_NAG" stoichiometry="1"/>
            </listOfReactants>
            <listOfProducts>
               <speciesReference species="UDP_NAM" stoichiometry="1"/>
               <speciesReference species="NADP" stoichiometry="1"/>
            </listOfProducts>
         </reaction>
         <reaction id="di_am_pim_Synth" name="di_am_pim_Synth" reversible="false">
            <listOfReactants>
               <speciesReference species="Pyr" stoichiometry="1"/>
               <speciesReference species="SuccCoA" stoichiometry="1"/>
               <speciesReference species="NADPH" stoichiometry="1"/>
               <speciesReference species="Glu" stoichiometry="1"/>
               <speciesReference species="AspSAld" stoichiometry="1"/>
            </listOfReactants>
            <listOfProducts>
               <speciesReference species="alKG" stoichiometry="1"/>
               <speciesReference species="Succ" stoichiometry="1"/>
               <speciesReference species="di_am_pim" stoichiometry="1"/>
               <speciesReference species="CoA" stoichiometry="1"/>
               <speciesReference species="NADP" stoichiometry="1"/>
            </listOfProducts>
         </reaction>
         <reaction id="ADPGlc_Synth" name="ADPGlc_Synth" reversible="false">
            <listOfReactants>
               <speciesReference species="G6P" stoichiometry="1"/>
               <speciesReference species="ATP" stoichiometry="1"/>
            </listOfReactants>
            <listOfProducts>
               <speciesReference species="ADPGlc" stoichiometry="1"/>
               <speciesReference species="ADP" stoichiometry="1"/>
               <speciesReference species="Pi" stoichiometry="1"/>
            </listOfProducts>
         </reaction>
         <reaction id="bchla_Synth" name="bchla_Synth" reversible="false">
            <listOfReactants>
               <speciesReference species="Pyr" stoichiometry="4"/>
               <speciesReference species="G3P" stoichiometry="4"/>
               <speciesReference species="SuccCoA" stoichiometry="8"/>
               <speciesReference species="NADPH" stoichiometry="3"/>
               <speciesReference species="Gly" stoichiometry="8"/>
               <speciesReference species="ADP" stoichiometry="1"/>
               <speciesReference species="Pi" stoichiometry="1"/>
            </listOfReactants>
            <listOfProducts>
               <speciesReference species="ATP" stoichiometry="1"/>
               <speciesReference species="CO2" stoichiometry="18"/>
               <speciesReference species="NH4" stoichiometry="4"/>
               <speciesReference species="bchla" stoichiometry="1"/>
               <speciesReference species="CoA" stoichiometry="8"/>
               <speciesReference species="NADP" stoichiometry="3"/>
            </listOfProducts>
         </reaction>
         <reaction id="Succ_ex" name="Succ_ex" reversible="false">
            <listOfReactants>
               <speciesReference species="Succ" stoichiometry="1"/>
            </listOfReactants>
            <listOfProducts>
               <speciesReference species="Succ_ex" stoichiometry="1"/>
            </listOfProducts>
         </reaction>
         <reaction id="SuccCoA__alKG" name="SuccCoA::alKG" reversible="false">
            <listOfReactants>
               <speciesReference species="SuccCoA" stoichiometry="1"/>
               <speciesReference species="CO2" stoichiometry="1"/>
               <speciesReference species="Fd_red" stoichiometry="1"/>
            </listOfReactants>
            <listOfProducts>
               <speciesReference species="alKG" stoichiometry="1"/>
               <speciesReference species="CoA" stoichiometry="1"/>
               <speciesReference species="Fd_ox" stoichiometry="1"/>
            </listOfProducts>
         </reaction>
         <reaction id="AcCoA__Pyr" name="AcCoA::Pyr" reversible="false">
            <listOfReactants>
               <speciesReference species="AcCoA" stoichiometry="1"/>
               <speciesReference species="CO2" stoichiometry="1"/>
               <speciesReference species="Fd_red" stoichiometry="1"/>
            </listOfReactants>
            <listOfProducts>
               <speciesReference species="Pyr" stoichiometry="1"/>
               <speciesReference species="CoA" stoichiometry="1"/>
               <speciesReference species="Fd_ox" stoichiometry="1"/>
            </listOfProducts>
         </reaction>
         <reaction id="Cit__Aco" name="Cit::Aco" reversible="true">
            <listOfReactants>
               <speciesReference species="Cit" stoichiometry="1"/>
            </listOfReactants>
            <listOfProducts>
               <speciesReference species="Aconitate" stoichiometry="1"/>
            </listOfProducts>
         </reaction>
         <reaction id="ICit__alKG" name="ICit::alKG" reversible="true">
            <listOfReactants>
               <speciesReference species="ICit" stoichiometry="1"/>
               <speciesReference species="NADP" stoichiometry="1"/>
            </listOfReactants>
            <listOfProducts>
               <speciesReference species="alKG" stoichiometry="1"/>
               <speciesReference species="CO2" stoichiometry="1"/>
               <speciesReference species="NADPH" stoichiometry="1"/>
            </listOfProducts>
         </reaction>
         <reaction id="Ac_ex" name="Ac_ex" reversible="false">
            <listOfReactants>
               <speciesReference species="Ac" stoichiometry="1"/>
            </listOfReactants>
            <listOfProducts>
               <speciesReference species="Ac_ex" stoichiometry="1"/>
            </listOfProducts>
         </reaction>
         <reaction id="Rubisco" name="Rubisco" reversible="false">
            <listOfReactants>
               <speciesReference species="CO2" stoichiometry="1"/>
               <speciesReference species="Rl15P" stoichiometry="1"/>
            </listOfReactants>
            <listOfProducts>
               <speciesReference species="3PG" stoichiometry="2"/>
            </listOfProducts>
         </reaction>
         <reaction id="F6P__F16P" name="F6P::F16P" reversible="false">
            <listOfReactants>
               <speciesReference species="F6P" stoichiometry="1"/>
               <speciesReference species="ATP" stoichiometry="1"/>
            </listOfReactants>
            <listOfProducts>
               <speciesReference species="F16P" stoichiometry="1"/>
               <speciesReference species="ADP" stoichiometry="1"/>
            </listOfProducts>
         </reaction>
         <reaction id="F1P__F16P" name="F1P::F16P" reversible="false">
            <listOfReactants>
               <speciesReference species="F1P" stoichiometry="1"/>
               <speciesReference species="ATP" stoichiometry="1"/>
            </listOfReactants>
            <listOfProducts>
               <speciesReference species="F16P" stoichiometry="1"/>
               <speciesReference species="ADP" stoichiometry="1"/>
            </listOfProducts>
         </reaction>
         <reaction id="PGlac__PGluc" name="PGlac::PGluc" reversible="false">
            <listOfReactants>
               <speciesReference species="PGlac" stoichiometry="1"/>
            </listOfReactants>
            <listOfProducts>
               <speciesReference species="PGluc" stoichiometry="1"/>
            </listOfProducts>
         </reaction>
         <reaction id="3PG__2PG" name="3PG::2PG" reversible="true">
            <listOfReactants>
               <speciesReference species="3PG" stoichiometry="1"/>
            </listOfReactants>
            <listOfProducts>
               <speciesReference species="2PG" stoichiometry="1"/>
            </listOfProducts>
         </reaction>
         <reaction id="13PDG__3PG" name="13PDG::3PG" reversible="true">
            <listOfReactants>
               <speciesReference species="13PDG" stoichiometry="1"/>
               <speciesReference species="ADP" stoichiometry="1"/>
            </listOfReactants>
            <listOfProducts>
               <speciesReference species="3PG" stoichiometry="1"/>
               <speciesReference species="ATP" stoichiometry="1"/>
            </listOfProducts>
         </reaction>
         <reaction id="Fum__Succ" name="Fum::Succ" reversible="false">
            <listOfReactants>
               <speciesReference species="Fum" stoichiometry="1"/>
               <speciesReference species="QH2" stoichiometry="1"/>
            </listOfReactants>
            <listOfProducts>
               <speciesReference species="Succ" stoichiometry="1"/>
               <speciesReference species="Q" stoichiometry="1"/>
            </listOfProducts>
         </reaction>
         <reaction id="AcP__Ac" name="AcP::Ac" reversible="true">
            <listOfReactants>
               <speciesReference species="AcP" stoichiometry="1"/>
               <speciesReference species="ADP" stoichiometry="1"/>
            </listOfReactants>
            <listOfProducts>
               <speciesReference species="ATP" stoichiometry="1"/>
               <speciesReference species="Ac" stoichiometry="1"/>
            </listOfProducts>
         </reaction>
         <reaction id="Glyox__Mal" name="Glyox::Mal" reversible="false">
            <listOfReactants>
               <speciesReference species="AcCoA" stoichiometry="1"/>
               <speciesReference species="Glyox" stoichiometry="1"/>
            </listOfReactants>
            <listOfProducts>
               <speciesReference species="Mal" stoichiometry="1"/>
               <speciesReference species="CoA" stoichiometry="1"/>
            </listOfProducts>
         </reaction>
         <reaction id="PropCoA__MMalCoA" name="PropCoA::MMalCoA" reversible="true">
            <listOfReactants>
               <speciesReference species="ATP" stoichiometry="1"/>
               <speciesReference species="CO2" stoichiometry="1"/>
               <speciesReference species="PropCoA" stoichiometry="1"/>
            </listOfReactants>
            <listOfProducts>
               <speciesReference species="MMalCoA" stoichiometry="1"/>
               <speciesReference species="ADP" stoichiometry="1"/>
               <speciesReference species="Pi" stoichiometry="1"/>
            </listOfProducts>
         </reaction>
         <reaction id="Mal__Pyr" name="Mal::Pyr" reversible="false">
            <listOfReactants>
               <speciesReference species="Mal" stoichiometry="1"/>
               <speciesReference species="NADP" stoichiometry="1"/>
            </listOfReactants>
            <listOfProducts>
               <speciesReference species="Pyr" stoichiometry="1"/>
               <speciesReference species="CO2" stoichiometry="1"/>
               <speciesReference species="NADPH" stoichiometry="1"/>
            </listOfProducts>
         </reaction>
         <reaction id="Pyr__OxA" name="Pyr::OxA" reversible="false">
            <listOfReactants>
               <speciesReference species="Pyr" stoichiometry="1"/>
               <speciesReference species="ATP" stoichiometry="1"/>
               <speciesReference species="CO2" stoichiometry="1"/>
            </listOfReactants>
            <listOfProducts>
               <speciesReference species="OxA" stoichiometry="1"/>
               <speciesReference species="ADP" stoichiometry="1"/>
               <speciesReference species="Pi" stoichiometry="1"/>
            </listOfProducts>
         </reaction>
         <reaction id="CitLyase" name="CitLyase" reversible="false">
            <listOfReactants>
               <speciesReference species="Cit" stoichiometry="1"/>
            </listOfReactants>
            <listOfProducts>
               <speciesReference species="OxA" stoichiometry="1"/>
               <speciesReference species="Ac" stoichiometry="1"/>
            </listOfProducts>
         </reaction>
         <reaction id="S17P__S7P" name="S17P::S7P" reversible="false">
            <listOfReactants>
               <speciesReference species="S17P" stoichiometry="1"/>
            </listOfReactants>
            <listOfProducts>
               <speciesReference species="S7P" stoichiometry="1"/>
               <speciesReference species="Pi" stoichiometry="1"/>
            </listOfProducts>
         </reaction>
         <reaction id="Prop__PropCoA" name="Prop::PropCoA" reversible="true">
            <listOfReactants>
               <speciesReference species="ATP" stoichiometry="1"/>
               <speciesReference species="Prop" stoichiometry="1"/>
               <speciesReference species="CoA" stoichiometry="1"/>
            </listOfReactants>
            <listOfProducts>
               <speciesReference species="PropCoA" stoichiometry="1"/>
               <speciesReference species="ADP" stoichiometry="1"/>
               <speciesReference species="Pi" stoichiometry="1"/>
            </listOfProducts>
         </reaction>
         <reaction id="MMalCoA__SuccCoA" name="MMalCoA::SuccCoA" reversible="true">
            <listOfReactants>
               <speciesReference species="MMalCoA" stoichiometry="1"/>
            </listOfReactants>
            <listOfProducts>
               <speciesReference species="SuccCoA" stoichiometry="1"/>
            </listOfProducts>
         </reaction>
         <reaction id="Pyr__PEP" name="Pyr::PEP" reversible="false">
            <listOfReactants>
               <speciesReference species="Pyr" stoichiometry="1"/>
               <speciesReference species="ATP" stoichiometry="1"/>
               <speciesReference species="Pi" stoichiometry="1"/>
            </listOfReactants>
            <listOfProducts>
               <speciesReference species="PEP" stoichiometry="1"/>
               <speciesReference species="PPi" stoichiometry="1"/>
               <speciesReference species="AMP" stoichiometry="1"/>
            </listOfProducts>
         </reaction>
         <reaction id="DHAP__G3P" name="DHAP::G3P" reversible="true">
            <listOfReactants>
               <speciesReference species="DHAP" stoichiometry="1"/>
            </listOfReactants>
            <listOfProducts>
               <speciesReference species="G3P" stoichiometry="1"/>
            </listOfProducts>
         </reaction>
         <reaction id="Asp__AspSAld" name="Asp::AspSAld" reversible="false">
            <listOfReactants>
               <speciesReference species="ATP" stoichiometry="1"/>
               <speciesReference species="NADPH" stoichiometry="1"/>
               <speciesReference species="Asp" stoichiometry="1"/>
            </listOfReactants>
            <listOfProducts>
               <speciesReference species="AspSAld" stoichiometry="1"/>
               <speciesReference species="ADP" stoichiometry="1"/>
               <speciesReference species="Pi" stoichiometry="1"/>
               <speciesReference species="NADP" stoichiometry="1"/>
            </listOfProducts>
         </reaction>
         <reaction id="AspSAld__HSer" name="AspSAld::HSer" reversible="false">
            <listOfReactants>
               <speciesReference species="NADPH" stoichiometry="1"/>
               <speciesReference species="AspSAld" stoichiometry="1"/>
            </listOfReactants>
            <listOfProducts>
               <speciesReference species="HSer" stoichiometry="1"/>
               <speciesReference species="NADP" stoichiometry="1"/>
            </listOfProducts>
         </reaction>
         <reaction id="CitMal_synth" name="CitMal_synth" reversible="false">
            <listOfReactants>
               <speciesReference species="Pyr" stoichiometry="1"/>
               <speciesReference species="AcCoA" stoichiometry="1"/>
            </listOfReactants>
            <listOfProducts>
               <speciesReference species="CitMal" stoichiometry="1"/>
               <speciesReference species="CoA" stoichiometry="1"/>
            </listOfProducts>
         </reaction>
         <reaction id="AcCoA__AcAcCoA" name="AcCoA::AcAcCoA" reversible="false">
            <listOfReactants>
               <speciesReference species="AcCoA" stoichiometry="2"/>
            </listOfReactants>
            <listOfProducts>
               <speciesReference species="CoA" stoichiometry="1"/>
               <speciesReference species="AcAcCoA" stoichiometry="1"/>
            </listOfProducts>
         </reaction>
         <reaction id="MetCoA_Glyox" name="MetCoA:Glyox" reversible="true">
            <listOfReactants>
               <speciesReference species="MetCoA" stoichiometry="1"/>
            </listOfReactants>
            <listOfProducts>
               <speciesReference species="Glyox" stoichiometry="1"/>
               <speciesReference species="PropCoA" stoichiometry="1"/>
            </listOfProducts>
         </reaction>
         <reaction id="CitMal__MesCoA" name="CitMal::MesCoA" reversible="false">
            <listOfReactants>
               <speciesReference species="CitMal" stoichiometry="1"/>
               <speciesReference species="CoA" stoichiometry="1"/>
            </listOfReactants>
            <listOfProducts>
               <speciesReference species="MesCoA" stoichiometry="1"/>
            </listOfProducts>
         </reaction>
         <reaction id="Shiki_synth" name="Shiki_synth" reversible="false">
            <listOfReactants>
               <speciesReference species="PEP" stoichiometry="1"/>
               <speciesReference species="E4P" stoichiometry="1"/>
               <speciesReference species="NADPH" stoichiometry="1"/>
            </listOfReactants>
            <listOfProducts>
               <speciesReference species="Pi" stoichiometry="2"/>
               <speciesReference species="NADP" stoichiometry="1"/>
               <speciesReference species="Shiki" stoichiometry="1"/>
            </listOfProducts>
         </reaction>
         <reaction id="Aco__Icit" name="Aco::Icit" reversible="true">
            <listOfReactants>
               <speciesReference species="Aconitate" stoichiometry="1"/>
            </listOfReactants>
            <listOfProducts>
               <speciesReference species="ICit" stoichiometry="1"/>
            </listOfProducts>
         </reaction>
         <reaction id="AcLac_synth" name="AcLac_synth" reversible="false">
            <listOfReactants>
               <speciesReference species="Pyr" stoichiometry="2"/>
            </listOfReactants>
            <listOfProducts>
               <speciesReference species="CO2" stoichiometry="1"/>
               <speciesReference species="AcLac" stoichiometry="1"/>
            </listOfProducts>
         </reaction>
         <reaction id="Valerate_synth" name="Valerate_synth" reversible="false">
            <listOfReactants>
               <speciesReference species="NADPH" stoichiometry="1"/>
               <speciesReference species="AcLac" stoichiometry="1"/>
            </listOfReactants>
            <listOfProducts>
               <speciesReference species="NADP" stoichiometry="1"/>
               <speciesReference species="Valerate" stoichiometry="1"/>
            </listOfProducts>
         </reaction>
         <reaction id="IMP_synth" name="IMP_synth" reversible="false">
            <listOfReactants>
               <speciesReference species="ATP" stoichiometry="5"/>
               <speciesReference species="CO2" stoichiometry="1"/>
               <speciesReference species="PRPP" stoichiometry="1"/>
               <speciesReference species="MTHF" stoichiometry="2"/>
               <speciesReference species="Asp" stoichiometry="1"/>
               <speciesReference species="Gly" stoichiometry="1"/>
               <speciesReference species="Gln" stoichiometry="2"/>
               <speciesReference species="NADP" stoichiometry="2"/>
            </listOfReactants>
            <listOfProducts>
               <speciesReference species="Fum" stoichiometry="1"/>
               <speciesReference species="NADPH" stoichiometry="2"/>
               <speciesReference species="Glu" stoichiometry="2"/>
               <speciesReference species="ADP" stoichiometry="5"/>
               <speciesReference species="Pi" stoichiometry="5"/>
               <speciesReference species="PPi" stoichiometry="1"/>
               <speciesReference species="THF" stoichiometry="2"/>
               <speciesReference species="IMP" stoichiometry="1"/>
            </listOfProducts>
         </reaction>
         <reaction id="AcAcCoA__HyBuCoA" name="AcAcCoA::HyBuCoA" reversible="false">
            <listOfReactants>
               <speciesReference species="NADPH" stoichiometry="1"/>
               <speciesReference species="AcAcCoA" stoichiometry="1"/>
            </listOfReactants>
            <listOfProducts>
               <speciesReference species="hydr_butyCoA" stoichiometry="1"/>
               <speciesReference species="NADP" stoichiometry="1"/>
            </listOfProducts>
         </reaction>
         <reaction id="PPi__Pi" name="PPi::Pi" reversible="true">
            <listOfReactants>
               <speciesReference species="PPi" stoichiometry="1"/>
            </listOfReactants>
            <listOfProducts>
               <speciesReference species="Hp" stoichiometry="1"/>
               <speciesReference species="Pi" stoichiometry="2"/>
            </listOfProducts>
         </reaction>
         <reaction id="AMP__ATP" name="AMP::ATP" reversible="true">
            <listOfReactants>
               <speciesReference species="ATP" stoichiometry="1"/>
               <speciesReference species="AMP" stoichiometry="1"/>
            </listOfReactants>
            <listOfProducts>
               <speciesReference species="ADP" stoichiometry="2"/>
            </listOfProducts>
         </reaction>
         <reaction id="P_up" name="P_up" reversible="false">
            <listOfProducts>
               <speciesReference species="Pi" stoichiometry="1"/>
            </listOfProducts>
         </reaction>
         <reaction id="MesCoA__MetCoA" name="MesCoA::MetCoA" reversible="false">
            <listOfReactants>
               <speciesReference species="MesCoA" stoichiometry="1"/>
            </listOfReactants>
            <listOfProducts>
               <speciesReference species="MetCoA" stoichiometry="1"/>
            </listOfProducts>
         </reaction>
         <reaction id="Hydrogenase" name="Hydrogenase" reversible="true">
            <listOfReactants>
               <speciesReference species="Q" stoichiometry="1"/>
               <speciesReference species="H2" stoichiometry="1"/>
            </listOfReactants>
            <listOfProducts>
               <speciesReference species="QH2" stoichiometry="1"/>
            </listOfProducts>
         </reaction>
         <reaction id="KDPG__PyrG3P" name="KDPG::PyrG3P" reversible="false">
            <listOfReactants>
               <speciesReference species="KDPG" stoichiometry="1"/>
            </listOfReactants>
            <listOfProducts>
               <speciesReference species="Pyr" stoichiometry="1"/>
               <speciesReference species="G3P" stoichiometry="1"/>
            </listOfProducts>
         </reaction>
         <reaction id="PGluc__KDPG" name="PGluc::KDPG" reversible="false">
            <listOfReactants>
               <speciesReference species="PGluc" stoichiometry="1"/>
            </listOfReactants>
            <listOfProducts>
               <speciesReference species="KDPG" stoichiometry="1"/>
            </listOfProducts>
         </reaction>
         <reaction id="Prop_up" name="Prop_up" reversible="false">
            <listOfReactants>
               <speciesReference species="Prop_ex" stoichiometry="1"/>
            </listOfReactants>
            <listOfProducts>
               <speciesReference species="Prop" stoichiometry="1"/>
            </listOfProducts>
         </reaction>
         <reaction id="Mal_up" name="Mal_up" reversible="false">
            <listOfReactants>
               <speciesReference species="Hp" stoichiometry="1"/>
               <speciesReference species="Mal_ex" stoichiometry="1"/>
            </listOfReactants>
            <listOfProducts>
               <speciesReference species="Mal" stoichiometry="1"/>
            </listOfProducts>
         </reaction>
         <reaction id="H2_up" name="H2_up" reversible="false">
            <listOfReactants>
               <speciesReference species="H2_ex" stoichiometry="1"/>
            </listOfReactants>
            <listOfProducts>
               <speciesReference species="H2" stoichiometry="1"/>
            </listOfProducts>
         </reaction>
         <reaction id="H2_ex" name="H2_ex" reversible="false">
            <listOfReactants>
               <speciesReference species="H2" stoichiometry="1"/>
            </listOfReactants>
            <listOfProducts>
               <speciesReference species="H2_ex" stoichiometry="1"/>
            </listOfProducts>
         </reaction>
         <reaction id="Nitrogenase" name="Nitrogenase" reversible="false">
            <listOfReactants>
               <speciesReference species="ATP" stoichiometry="16"/>
               <speciesReference species="N2_ex" stoichiometry="1"/>
               <speciesReference species="Fd_red" stoichiometry="8"/>
            </listOfReactants>
            <listOfProducts>
               <speciesReference species="NH4" stoichiometry="2"/>
               <speciesReference species="ADP" stoichiometry="16"/>
               <speciesReference species="Pi" stoichiometry="16"/>
               <speciesReference species="H2" stoichiometry="1"/>
               <speciesReference species="Fd_ox" stoichiometry="8"/>
            </listOfProducts>
         </reaction>
         <reaction id="QH2_oxidase" name="QH2_oxidase" reversible="false">
            <listOfReactants>
               <speciesReference species="O2" stoichiometry="0.5"/>
               <speciesReference species="QH2" stoichiometry="1"/>
            </listOfReactants>
            <listOfProducts>
               <speciesReference species="Hp" stoichiometry="2"/>
               <speciesReference species="Q" stoichiometry="1"/>
            </listOfProducts>
         </reaction>
         <reaction id="NADH__Fd" name="NADH::Fd" reversible="true">
            <listOfReactants>
               <speciesReference species="NADH" stoichiometry="1"/>
               <speciesReference species="Fd_ox" stoichiometry="1"/>
            </listOfReactants>
            <listOfProducts>
               <speciesReference species="NAD" stoichiometry="1"/>
               <speciesReference species="Fd_red" stoichiometry="1"/>
            </listOfProducts>
         </reaction>
         <reaction id="HyBuCoA__CrotCoA" name="HyBuCoA::CrotCoA" reversible="false">
            <listOfReactants>
               <speciesReference species="hydr_butyCoA" stoichiometry="1"/>
            </listOfReactants>
            <listOfProducts>
               <speciesReference species="CrotCoA" stoichiometry="1"/>
            </listOfProducts>
         </reaction>
         <reaction id="CrotCoA__EthyCoA" name="CrotCoA::EthyCoA" reversible="false">
            <listOfReactants>
               <speciesReference species="CO2" stoichiometry="1"/>
               <speciesReference species="NADPH" stoichiometry="1"/>
               <speciesReference species="CrotCoA" stoichiometry="1"/>
            </listOfReactants>
            <listOfProducts>
               <speciesReference species="NADP" stoichiometry="1"/>
               <speciesReference species="EthyCoA" stoichiometry="1"/>
            </listOfProducts>
         </reaction>
         <reaction id="EthyCoA__MesCoA" name="EthyCoA::MesCoA" reversible="false">
            <listOfReactants>
               <speciesReference species="Q" stoichiometry="1"/>
               <speciesReference species="EthyCoA" stoichiometry="1"/>
            </listOfReactants>
            <listOfProducts>
               <speciesReference species="QH2" stoichiometry="1"/>
               <speciesReference species="MesCoA" stoichiometry="1"/>
            </listOfProducts>
         </reaction>
         <reaction id="Nitrogenase2" name="Nitrogenase2" reversible="false">
            <listOfReactants>
               <speciesReference species="ATP" stoichiometry="4"/>
               <speciesReference species="Fd_red" stoichiometry="1"/>
            </listOfReactants>
            <listOfProducts>
               <speciesReference species="ADP" stoichiometry="4"/>
               <speciesReference species="Pi" stoichiometry="4"/>
               <speciesReference species="H2" stoichiometry="1"/>
               <speciesReference species="Fd_ox" stoichiometry="1"/>
            </listOfProducts>
         </reaction>
         <reaction id="PGluc__Rl5P" name="PGluc::Rl5P" reversible="false">
            <listOfReactants>
               <speciesReference species="PGluc" stoichiometry="1"/>
               <speciesReference species="NADP" stoichiometry="1"/>
            </listOfReactants>
            <listOfProducts>
               <speciesReference species="Rl5P" stoichiometry="1"/>
               <speciesReference species="CO2" stoichiometry="1"/>
               <speciesReference species="NADPH" stoichiometry="1"/>
            </listOfProducts>
         </reaction>
         <reaction id="ICit__SuccGlyox" name="ICit::SuccGlyox" reversible="false">
            <listOfReactants>
               <speciesReference species="ICit" stoichiometry="1"/>
            </listOfReactants>
            <listOfProducts>
               <speciesReference species="Succ" stoichiometry="1"/>
               <speciesReference species="Glyox" stoichiometry="1"/>
            </listOfProducts>
         </reaction>
      </listOfReactions>
   </model>
</sbml>
